# Supplementary material for: N-acylsphingosine amidohydrolase 1 promotes melanoma growth and metastasis by suppressing peroxisome biogenesis-induced ROS production
Source: Mol Metab. 2021 Mar 23;48:101217. doi: 10.1016/j.molmet.2021.101217 (PMC8081993; doi:10.1016/j.molmet.2021.101217)
Supplement: Supplementary file 6 — Multimedia component 6 [file mmc6.xlsx]

## Sheet: Sample Information
Sample information
Name	Amount (×106 cells)	Group	Dilution (cation) §	Dilution (anion) §
A-1	33	control	5	10
A-2	33		5	10
B-1	34.4	shRNA1	5	10
B-2	34.4		5	10
C-1	35.2	shRNA2	5	10
C-2	35.2		5	10
§ Dilution factors for measurement.

## Sheet: Putative Metabolites
Putative Metabolites
ID	HMT DB †				m/z	MT/RT	Relative area												Comparative analysis
	Compound name	Pathway label	KEGG ID	HMDB ID			Control		shRNA1		shRNA2		Control		shRNA1		shRNA2		Ratio ¶
							A-1	A-2	B-1	B-2	C-1	C-2	Mean	S.D.	Mean	S.D.	Mean	S.D.	shRNA1 vs control	shRNA2 vs control	shRNA1 vs shRNA2
C_0009	1-Aminocyclopropane-1-carboxylic acid Homoserinelactone	1-Aminocyclopropane-1-carboxylic acid Homoserinelactone	C01234 No ID	No ID No ID	102.056	7.6202	0.000319328	0.000397339	0.000401082	0.000348584	0.000306831	0.000290218	0.000358333	5.51622e-05	0.000374833	3.71214e-05	0.000298524	1.17474e-05	1.04605	0.833091	1.25562
C_0055	1-Methyl-4-imidazoleacetic acid	MIA	C05828	HMDB02820	141.065	8.86579	0.000396063	0.000359167	0.000481353	0.000370958	0.000335432	0.000310407	0.000377615	2.60899e-05	0.000426155	7.80613e-05	0.000322919	1.76954e-05	1.12854	0.855155	1.3197
C_0114	1-Methyladenosine	1-Methyladenosine	C02494	HMDB03331	282.119	10.7677	0.000227245	0.000227877	0.000101439	0.000172635	0.000112396	0.000131509	0.000227561	4.46886e-07	0.000137037	5.03432e-05	0.000121953	1.35151e-05	0.602198	0.535912	1.12369
C_0075	1-Methylhistidine 3-Methylhistidine	1-Methylhistidine 3-Methylhistidine	No ID C01152	HMDB00001 HMDB00479	170.092	8.0236	0.00186212	0.00190862	0.00166151	0.00168906	0.00165358	0.00158736	0.00188537	3.28789e-05	0.00167528	1.94824e-05	0.00162047	4.68183e-05	0.888571	0.859499	1.03383
C_0052	1-Methylnicotinamide	1-Methylnicotinamide	C02918	HMDB00699	137.07	7.88112	0.0103677	0.0108132	0.00711171	0.00717498	0.00946936	0.0090046	0.0105904	0.00031503	0.00714334	4.47377e-05	0.00923698	0.000328636	0.67451	0.872202	0.773342
C_0056	1H-Imidazole-4-propionic acid	1H-Imidazole-4-propionic acid	No ID	No ID	141.066	8.71214	0.000449644	0.00047484	0.000550903	0.00049636	0.000348227	0.000336765	0.000462242	1.78167e-05	0.000523631	3.85682e-05	0.000342496	8.10496e-06	1.13281	0.740945	1.52887
C_0110	2'-Deoxyguanosine	dGuanosine	C00330	HMDB00085	268.104	12.4635	9.93524e-05	0.00014893	0.000127554	0.000110762	0.000148523	0.000141604	0.000124141	3.50565e-05	0.000119158	1.18737e-05	0.000145064	4.8928e-06	0.959863	1.16854	0.821423
C_0031	2-Amino-2-(hydroxymethyl)-1,3-propanediol	2-Amino-2-(hydroxymethyl)-1,3-propanediol	C07182	No ID	122.081	8.94907	0.00130585	0.00124928	0.000461835	0.000478129	0.00105447	0.00105908	0.00127756	4.00054e-05	0.000469982	1.15218e-05	0.00105677	3.26635e-06	0.367874	0.82718	0.444733
C_0013	2-Aminoisobutyric acid 2-Aminobutyric acid	2-Aminoisobutyric acid 2-Aminobutyric acid	C03665 C02261,C02356	HMDB01906 HMDB00452	104.071	10.4064	0.00260524	0.002869	0.0023779	0.00254947	0.0019717	0.00200292	0.00273712	0.000186503	0.00246369	0.000121318	0.00198731	2.20803e-05	0.900102	0.726059	1.23971
A_0057	2-Deoxyglucose 6-phosphate	2-Deoxyglucose 6-phosphate	C06369	No ID	243.027	10.2432	0.00025767	0.000311921	0.0001602	0.000160528	0.000198196	0.000159911	0.000284796	3.83612e-05	0.000160364	2.32003e-07	0.000179053	2.70715e-05	0.563086	0.628708	0.895624
A_0018	2-Hydroxy-4-methylvaleric acid	2-Hydroxy-4-methylvaleric acid	C03264	HMDB00624	131.072	8.83107	0.000494838	0.000483057	0.000385797	N.D.	0.000341935	N.D.	0.000488948	8.33054e-06	0.000385797	N.A.	0.000341935	N.A.	0.789036	0.699328	1.12828
A_0007	2-Hydroxybutyric acid	2-HBA	C05984	HMDB00008	103.041	9.74097	0.000424946	0.000411147	0.000321717	0.000326385	0.000277558	0.000317467	0.000418047	9.75713e-06	0.000324051	3.30026e-06	0.000297512	2.82195e-05	0.775155	0.711673	1.0892
A_0023	2-Hydroxyglutaric acid	2-Hydroxyglutaric acid	C02630,C01087,C03196	HMDB00606,HMDB00694	147.03	16.8937	0.000801899	0.000751085	0.000981391	0.00121149	0.000744025	0.000740684	0.000776492	3.59309e-05	0.00109644	0.000162705	0.000742355	2.36233e-06	1.41204	0.956036	1.47698
A_0013	2-Hydroxyvaleric acid	2-Hydroxyvaleric acid	No ID	HMDB01863	117.056	9.21639	0.00157514	0.00157875	0.00126405	0.00130577	0.00110242	0.00120843	0.00157695	2.55071e-06	0.00128491	2.95032e-05	0.00115543	7.49568e-05	0.814808	0.732698	1.11206
A_0022	2-Oxoglutaric acid	2-OG	C00026	HMDB00208	145.015	21.4023	0.00508677	0.00524779	0.00375834	0.00369493	0.0036433	0.00364948	0.00516728	0.000113858	0.00372664	4.48376e-05	0.00364639	4.3698e-06	0.721199	0.705668	1.02201
A_0010	2-Oxoisovaleric acid	2-KIV	C00141	HMDB00019	115.04	10.1642	0.00197935	0.00187643	0.00176001	0.0017716	0.0017597	0.00152611	0.00192789	7.27789e-05	0.00176581	8.1987e-06	0.0016429	0.000165173	0.915926	0.852177	1.07481
C_0014	3-Aminoisobutyric acid	3-Aminoisobutyric acid	C03284,C05145	HMDB03911	104.071	8.4291	0.000317712	N.D.	N.D.	N.D.	0.000261923	N.D.	0.000317712	N.A.	N.A.	N.A.	0.000261923	N.A.	<1	0.824402	<1
A_0028	3-Hydroxy-3-methylglutaric acid	3-Hydroxy-3-methylglutaric acid	C03761	No ID	161.044	15.4477	0.000141416	0.000176039	N.D.	N.D.	N.D.	N.D.	0.000158727	2.44825e-05	N.A.	N.A.	N.A.	N.A.	<1	<1	N.A.
A_0006	3-Hydroxybutyric acid	3-HBA	C01089,C03197	HMDB00011,HMDB00357,HMDB00442	103.04	9.51807	0.00202828	0.00204616	0.00164282	0.0016896	0.00155834	0.00182795	0.00203722	1.26472e-05	0.00166621	3.3079e-05	0.00169314	0.000190644	0.817884	0.831104	0.984094
A_0042	3-Phosphoglyceric acid	3-PG	C00197	HMDB00807	184.985	19.7115	0.000285161	0.000266861	N.D.	N.D.	N.D.	0.000134864	0.000276011	1.29405e-05	N.A.	N.A.	0.000134864	N.A.	<1	0.48862	<1
C_0028	4-Amino-3-hydroxybutyric acid	4-Amino-3-hydroxybutyric acid	C03678	No ID	120.065	8.45728	0.0002434	0.000223829	0.000409054	0.000368196	0.00015053	N.D.	0.000233614	1.38391e-05	0.000388625	2.88912e-05	0.00015053	N.A.	1.66353	0.644354	2.5817
C_0057	4-Guanidinobutyric acid	4-GBA	C01035	HMDB03464	146.093	8.89726	0.000177973	0.000164835	0.000213874	0.000288369	0.000137234	0.000155624	0.000171404	9.28984e-06	0.000251121	5.26763e-05	0.000146429	1.3004e-05	1.46509	0.854291	1.71497
A_0016	4-Methyl-2-oxovaleric acid 3-Methyl-2-oxovaleric acid	2-Oxoleucine 2K3MVA	C00233 C00671,C03465	HMDB00695 HMDB00491	129.056	9.54893	0.0128819	0.012736	0.0109919	0.011467	0.00962399	0.010087	0.0128089	0.000103152	0.0112295	0.000335928	0.0098555	0.000327401	0.87669	0.769424	1.13941
C_0117	5'-Deoxy-5'-methylthioadenosine	MTA	C00170	HMDB01173	298.094	10.8886	8.75055e-05	9.86118e-05	N.D.	9.69517e-05	N.D.	N.D.	9.30587e-05	7.85332e-06	9.69517e-05	N.A.	N.A.	N.A.	1.04183	<1	1<
A_0078	5-Aminoimidazole-4-carboxamide ribotide	AICAR	C04677	HMDB01517	337.055	9.429	0.0016031	0.00165183	0.00350202	0.00382303	0.001018	0.00110418	0.00162746	3.44556e-05	0.00366253	0.000226988	0.00106109	6.09391e-05	2.25045	0.651987	3.45168
C_0023	5-Aminovaleric acid	5-Aminovaleric acid	C00431	HMDB03355	118.086	8.65103	0.00172884	0.00163013	0.00190177	0.00206167	0.00164028	0.00145137	0.00167949	6.97977e-05	0.00198172	0.000113069	0.00154582	0.00013358	1.17996	0.920415	1.28198
A_0015	5-Oxoproline	Oxoproline	C01879	HMDB00267	128.035	9.47188	0.0379194	0.0405719	0.0345001	0.0378388	0.0318975	0.0330581	0.0392457	0.00187558	0.0361695	0.00236083	0.0324778	0.000820669	0.921617	0.82755	1.11367
A_0064	6-Phosphogluconic acid	6-PG	C00345	HMDB01316	275.017	14.6552	0.000397921	0.000325929	0.000405329	0.000437805	0.00062477	0.000719277	0.000361925	5.09057e-05	0.000421567	2.2964e-05	0.000672024	6.68267e-05	1.16479	1.8568	0.627309
A_0091	Acetyl CoA_divalent	AcCoA	C00024	HMDB01206	403.553	10.2126	8.2939e-05	0.000131212	N.D.	N.D.	N.D.	N.D.	0.000107076	3.41343e-05	N.A.	N.A.	N.A.	N.A.	<1	<1	N.A.
C_0109	Adenosine	Adenosine	C00212	HMDB00050	268.103	10.6621	0.00712807	0.00780884	0.00257308	0.00259808	0.00297598	0.00305836	0.00746845	0.00048138	0.00258558	1.76803e-05	0.00301717	5.82494e-05	0.346201	0.403989	0.856955
A_0094	Adenosine 5'-phosphosulfate	Adenosine 5'-phosphosulfate	C00224	HMDB01003	426.012	10.1035	0.0001081	0.000128177	N.D.	N.D.	6.94423e-05	0.000127158	0.000118139	1.41964e-05	N.A.	N.A.	9.83001e-05	4.08111e-05	<1	0.832074	<1
C_0089	ADMA	ADMA	C03626	HMDB01539	203.15	8.22903	0.0010463	0.00124176	0.00185009	0.00188545	0.000773977	0.000851025	0.00114403	0.000138211	0.00186777	2.50026e-05	0.000812501	5.44812e-05	1.63263	0.710211	2.29879
A_0095	ADP	ADP	C00008	HMDB01341	426.021	10.9075	0.0130976	0.0134481	0.0202787	0.0249403	0.0239116	0.0252239	0.0132728	0.000247827	0.0226095	0.00329621	0.0245678	0.000927967	1.70344	1.85098	0.920291
A_0109	ADP-glucose GDP-fucose	ADP-Glc GDP-fucose	C00498 C00325	HMDB06557 HMDB01095	588.077	8.29678	0.000591756	0.000590455	0.000463484	0.000549225	0.000425097	0.000492576	0.000591106	9.1976e-07	0.000506354	6.06282e-05	0.000458837	4.77152e-05	0.856622	0.776235	1.10356
C_0006	Ala	Ala	C00041,C00133,C01401	HMDB00161,HMDB01310	90.055	9.72121	0.231592	0.248374	0.261357	0.260772	0.243388	0.251151	0.239983	0.0118663	0.261064	0.00041342	0.24727	0.00548913	1.08785	1.03036	1.05579
A_0081	AMP	AMP	C00020	HMDB00045	346.055	9.27128	0.0804891	0.080718	0.0475769	0.0482938	0.0473977	0.0471561	0.0806035	0.000161856	0.0479353	0.000506956	0.0472769	0.000170807	0.594705	0.586536	1.01393
C_0078	Arg	Arg	C00062,C00792	HMDB00517,HMDB03416	175.118	7.62389	0.0456884	0.0452556	0.0497581	0.0497442	0.0321242	0.0337418	0.045472	0.000306036	0.0497511	9.77087e-06	0.032933	0.00114383	1.09411	0.724248	1.51068
C_0116	Argininosuccinic acid	ArgSuccinate	C03406	HMDB00052	291.13	10.1546	0.000268979	0.000333719	0.000382938	0.00038615	0.000202714	0.000234978	0.000301349	4.57781e-05	0.000384544	2.27073e-06	0.000218846	2.28141e-05	1.27608	0.726223	1.75714
C_0043	Asn	Asn	C00152,C01905,C16438	HMDB00168	133.06	11.3255	0.0161807	0.0169066	0.0175758	0.0179913	0.0114606	0.0108525	0.0165436	0.00051326	0.0177836	0.000293775	0.0111565	0.000430039	1.07495	0.67437	1.594
C_0047	Asp	Asp	C00049,C00402,C16433	HMDB00191,HMDB06483	134.045	12.5303	0.0227304	0.0239497	0.0248863	0.0247185	0.0206967	0.021332	0.02334	0.000862117	0.0248024	0.000118631	0.0210143	0.000449236	1.06266	0.900355	1.18026
A_0104	ATP	ATP	C00002	HMDB00538	505.989	11.7341	0.00266267	0.00280962	0.0135218	0.0168886	0.0172059	0.0177334	0.00273615	0.000103913	0.0152052	0.0023807	0.0174696	0.000373015	5.55716	6.38476	0.870379
A_0014	Benzoic acid	Benzoic acid	C00180	HMDB01870	121.03	9.83185	0.000784193	0.000750151	0.000835017	0.000868428	0.00078645	0.000838514	0.000767172	2.40712e-05	0.000851722	2.36258e-05	0.000812482	3.68149e-05	1.11021	1.05906	1.0483
C_0025	Betaine	Betaine	C00719	HMDB00043	118.086	12.2113	0.00996836	0.0105922	0.00925677	0.0096402	0.00795904	0.00861176	0.0102803	0.000441148	0.00944849	0.000271129	0.0082854	0.000461539	0.919087	0.805949	1.14038
C_0101	Butyrylcarnitine	Butyrylcarnitine	C02862	HMDB02013	232.154	10.3361	0.00137909	0.00152545	0.00148337	0.00144544	0.00137886	0.00128733	0.00145227	0.000103492	0.0014644	2.6823e-05	0.0013331	6.4718e-05	1.00836	0.917941	1.0985
C_0010	Cadaverine	Cadaverine	C01672	HMDB02322	103.123	5.31949	0.000318251	0.000385482	0.000304866	0.000318753	0.000245615	0.000266664	0.000351867	4.75399e-05	0.00031181	9.81944e-06	0.00025614	1.48835e-05	0.886158	0.727945	1.21734
C_0070	Carnitine	Carnitine	C00318,C00487,C15025	HMDB00062	162.112	9.16756	0.00814367	0.0086119	0.00839193	0.00840441	0.00795528	0.00825003	0.00837779	0.000331093	0.00839817	8.8296e-06	0.00810266	0.000208424	1.00243	0.96716	1.03647
C_0099	Carnosine	Carnosine	C00386	HMDB00033	227.114	7.24834	0.000199243	0.000258531	0.000212774	0.000166834	0.000228806	0.000218154	0.000228887	4.19224e-05	0.000189804	3.24843e-05	0.00022348	7.53219e-06	0.829248	0.976377	0.849311
A_0089	CDP	CDP	C00112	HMDB01546	402.011	11.4399	0.00151061	0.00163198	0.00226585	0.00250105	0.00255987	0.00253931	0.0015713	8.58239e-05	0.00238345	0.000166311	0.00254959	1.45403e-05	1.51687	1.6226	0.934836
A_0102	CDP-choline	CDP-choline	C00307	HMDB01413	487.099	6.8111	6.84946e-05	0.000101795	0.000129696	0.000151031	7.11309e-05	9.80443e-05	8.51446e-05	2.35466e-05	0.000140364	1.50859e-05	8.45876e-05	1.90307e-05	1.64853	0.993459	1.65939
C_0015	Choline	Choline	C00114	HMDB00097	104.107	7.34266	0.13477	0.13545	0.0919505	0.094782	0.0979145	0.106116	0.13511	0.00048103	0.0933663	0.00200217	0.102015	0.00579911	0.691039	0.755052	0.915221
A_0037	cis-Aconitic acid	cis-Aconitic acid	C00417	HMDB00072	173.008	27.7904	0.00273792	0.00274238	0.00290862	0.00325643	0.00391727	0.00439294	0.00274015	3.15615e-06	0.00308253	0.000245939	0.0041551	0.000336354	1.12495	1.51638	0.741865
A_0045	Citric acid	Citric acid	C00158	HMDB00094	191.019	25.9905	0.0399911	0.0424406	0.0312783	0.041323	0.0369516	0.0462373	0.0412158	0.00173211	0.0363007	0.00710263	0.0415944	0.00656603	0.880745	1.00919	0.872729
C_0079	Citrulline	Citrulline	C00327	HMDB00904	176.103	11.9667	0.00272236	0.00267842	0.00220581	0.00225502	0.00220803	0.00227099	0.00270039	3.10707e-05	0.00223042	3.47986e-05	0.00223951	4.4519e-05	0.82596	0.829327	0.995941
A_0072	CMP	CMP	C00055	HMDB00095	322.044	9.56955	0.00690025	0.00708756	0.00423631	0.00426964	0.00422437	0.00396951	0.00699391	0.000132453	0.00425297	2.35665e-05	0.00409694	0.000180215	0.608097	0.585787	1.03808
A_0112	CMP-N-acetylneuraminate	CMP-NeuNAc	C00128	HMDB01176	613.141	8.14921	0.00459286	0.00426954	0.00408182	0.0040695	0.00335518	0.0033729	0.0044312	0.000228629	0.00407566	8.70918e-06	0.00336404	1.25246e-05	0.919764	0.759171	1.21154
A_0086	CoA_divalent	CoA	C00010	HMDB01423	382.552	10.6236	0.000340143	0.000324529	0.000407084	0.000474868	0.000379083	0.00046175	0.000332336	1.10412e-05	0.000440976	4.793e-05	0.000420417	5.84543e-05	1.3269	1.26504	1.0489
C_0040	Creatine	Creatine	C00300	HMDB00064	132.076	9.5342	0.29903	0.308492	0.317492	0.31866	0.238659	0.240674	0.303761	0.00669027	0.318076	0.000826104	0.239667	0.00142479	1.04712	0.788997	1.32716
C_0021	Creatinine	Creatinine	C00791	HMDB00562	114.066	7.83116	0.00323447	0.00327096	0.00249308	0.00246081	0.00258486	0.00273562	0.00325272	2.58012e-05	0.00247695	2.28247e-05	0.00266024	0.000106604	0.7615	0.817851	0.931099
A_0100	CTP	CTP	C00063	HMDB00082	481.978	12.3241	0.000257903	0.000247716	0.0010424	0.00147603	0.0013441	0.00129127	0.000252809	7.20358e-06	0.00125921	0.000306621	0.00131769	3.73536e-05	4.98088	5.21217	0.955624
C_0030	Cys	Cys	C00097,C00736,C00793	HMDB00574,HMDB03417	122.027	12.2392	0.0002399	0.000215731	0.000832403	0.00075545	0.00024988	0.000275637	0.000227816	1.70896e-05	0.000793926	5.44138e-05	0.000262759	1.82125e-05	3.48495	1.15338	3.0215
C_0098	Cystathionine	Cystathionine	C00542,C02291	HMDB00099	223.074	10.6918	0.0113194	0.0120844	0.00807662	0.00794949	0.0118982	0.0114256	0.0117019	0.000540924	0.00801305	8.9893e-05	0.0116619	0.000334153	0.684763	0.996578	0.687114
C_0104	Cytidine	Cytidine	C00475	HMDB00089	244.094	10.4565	0.0068957	0.00724146	0.00438853	0.00467357	0.00442434	0.00466339	0.00706858	0.000244486	0.00453105	0.000201551	0.00454387	0.000169037	0.641013	0.642825	0.99718
A_0092	dADP	dADP	C00206	HMDB01508	410.023	10.9938	6.31362e-05	N.D.	6.95664e-05	7.69054e-05	7.17641e-05	7.06433e-05	6.31362e-05	N.A.	7.32359e-05	5.18942e-06	7.12037e-05	7.92544e-07	1.15997	1.12778	1.02854
A_0077	dAMP	dAMP	C00360	HMDB00905	330.059	9.36212	0.00015819	0.000170436	8.95366e-05	9.14989e-05	7.04977e-05	N.D.	0.000164313	8.65922e-06	9.05177e-05	1.38753e-06	7.04977e-05	N.A.	0.550886	0.429045	1.28398
A_0036	Decanoic acid	Decanoic acid	C01571	HMDB00511	171.139	7.93802	0.000603638	0.000636683	0.000725949	0.000843179	0.000698856	0.000694659	0.00062016	2.33666e-05	0.000784564	8.28946e-05	0.000696757	2.96761e-06	1.2651	1.12351	1.12602
C_0017	Diethanolamine	Diethanolamine	C06772	HMDB04437	106.086	8.2124	0.00039741	0.000530653	0.000467333	0.000488073	0.000719284	0.000667641	0.000464031	9.42172e-05	0.000477703	1.46654e-05	0.000693463	3.65173e-05	1.02946	1.49443	0.688866
A_0026	Dihydroorotic acid	Dihydroorotic acid	C00337	HMDB00528	157.025	9.36564	0.000148638	0.000140551	0.000678327	0.000709522	0.000493062	0.000499213	0.000144595	5.71815e-06	0.000693925	2.20575e-05	0.000496137	4.34933e-06	4.79911	3.43123	1.39865
A_0034	Dihydroxyacetone phosphate	DHAP	C00111	HMDB01473	168.991	12.6216	0.0209768	0.021082	0.0122204	0.0130987	0.01563	0.0153206	0.0210294	7.43638e-05	0.0126596	0.000621031	0.0154753	0.000218786	0.601994	0.735889	0.818049
A_0088	dTDP	dTDP	C00363	HMDB01274	401.016	11.3029	0.000270717	0.000211994	0.000303942	0.000301599	0.000182154	0.000180676	0.000241355	4.15231e-05	0.00030277	1.65665e-06	0.000181415	1.04556e-06	1.25446	0.75165	1.66894
A_0106	dTDP-glucose	TDP-Glc	C00842	HMDB01328	563.068	8.44448	0.000345269	0.00027223	0.00023262	0.000199676	0.000267849	0.000276793	0.00030875	5.16458e-05	0.000216148	2.32946e-05	0.000272321	6.32453e-06	0.700075	0.882013	0.793724
A_0071	dTMP	dTMP	C00364	HMDB01227	321.048	9.54895	0.000190806	0.0002211	0.000162614	0.000166783	0.000123054	0.000134436	0.000205953	2.14206e-05	0.000164698	2.94756e-06	0.000128745	8.04827e-06	0.79969	0.62512	1.27926
A_0099	dTTP	dTTP	C00459	HMDB01342	480.982	12.1042	N.D.	N.D.	0.000116968	0.00014663	0.0001144	0.000117311	N.A.	N.A.	0.000131799	2.0974e-05	0.000115856	2.05784e-06	1<	1<	1.13761
A_0068	dUMP	dUMP	C00365	HMDB01409	307.033	9.94826	0.000237401	0.000253086	0.000199043	0.000251332	0.000134452	0.000139146	0.000245243	1.10905e-05	0.000225188	3.69739e-05	0.000136799	3.31894e-06	0.918222	0.557809	1.64612
A_0049	Erythrose 4-phosphate	E4P	C00279,C03604	HMDB01321	199.001	11.7974	0.000512778	0.000517144	0.000478187	0.00044846	0.000361776	0.000366917	0.000514961	3.0879e-06	0.000463324	2.10199e-05	0.000364346	3.63551e-06	0.899726	0.707522	1.27166
C_0002	Ethanolamine	Ethanolamine	C00189	HMDB00149	62.0604	6.79139	0.0101727	0.0107108	0.00585678	0.00655294	0.00709249	0.00742172	0.0104418	0.000380482	0.00620486	0.000492258	0.00725711	0.000232804	0.594235	0.695008	0.855005
A_0021	Ethanolamine phosphate	EAP	C00346	HMDB00224	140.012	7.99813	0.00079724	0.000812722	0.000775764	0.000803105	0.000846605	0.000892888	0.000804981	1.09478e-05	0.000789435	1.93329e-05	0.000869747	3.27269e-05	0.980687	1.08046	0.90766
A_0079	Fructose 1,6-diphosphate	F1,6P	C00354	HMDB01058	338.988	14.5664	0.0338498	0.0346559	0.0159259	0.0193931	0.0259054	0.0283766	0.0342529	0.000569983	0.0176595	0.00245171	0.027141	0.00174739	0.515563	0.79237	0.650659
A_0060	Fructose 6-phosphate	F6P	C05345,C00085	HMDB00124	259.022	9.93289	0.0101272	0.0103901	0.00614445	0.00731342	0.00860684	0.00900531	0.0102586	0.000185877	0.00672894	0.000826589	0.00880607	0.000281759	0.65593	0.858408	0.764124
A_0009	Fumaric acid	Fumaric acid	C00122	HMDB00134	115.004	25.2953	0.00433543	0.00417171	0.00543891	0.00565092	0.00376149	0.00360966	0.00425357	0.000115766	0.00554492	0.000149917	0.00368558	0.000107365	1.30359	0.866467	1.50449
C_0012	GABA	GABA	C00334	HMDB00112	104.07	8.25864	0.00157672	0.00163447	0.00206589	0.00202798	0.00168694	0.00183833	0.00160559	4.08382e-05	0.00204693	2.68075e-05	0.00176263	0.000107044	1.27488	1.09781	1.16129
A_0096	GDP	GDP	C00035	HMDB01201	442.017	10.743	0.00345502	0.00356258	0.00409015	0.00488117	0.00473369	0.00513983	0.0035088	7.60568e-05	0.00448566	0.000559336	0.00493676	0.000287189	1.27841	1.40697	0.908625
A_0110	GDP-glucose GDP-mannose GDP-galactose	GDP-glucose GDP-Man GDP-galactose	C00394 C00096 C02280	HMDB03351 HMDB01163 No ID	604.071	8.26938	0.00152692	0.0014424	0.0012726	0.00121149	0.00127993	0.0013236	0.00148466	5.97616e-05	0.00124205	4.32137e-05	0.00130177	3.08753e-05	0.836588	0.876812	0.954125
C_0123	Gibberellic acid	Gibberellic acid	C01699	HMDB03559	347.149	25.0971	0.000632194	0.000670329	0.000586091	0.000657117	0.000707242	0.000738583	0.000651261	2.69656e-05	0.000621604	5.02233e-05	0.000722912	2.21617e-05	0.954462	1.11002	0.859861
C_0060	Gln	Gln	C00064,C00303,C00819	HMDB00641,HMDB03423	147.076	11.6312	0.28856	0.308467	0.273942	0.279784	0.181504	0.187207	0.298514	0.0140763	0.276863	0.00413129	0.184355	0.00403261	0.927472	0.617577	1.50179
C_0063	Glu	Glu	C00025,C00217,C00302	HMDB00148,HMDB03339	148.06	11.8258	0.949126	0.989323	0.86019	0.85252	0.792446	0.818638	0.969224	0.0284236	0.856355	0.00542328	0.805542	0.0185204	0.883547	0.831121	1.06308
C_0112	Glu-Glu	Glu-Glu	C01425	No ID	277.101	11.7869	0.000199243	0.000316946	0.000291946	0.000324001	0.000182142	0.000230211	0.000258095	8.32282e-05	0.000307973	2.26665e-05	0.000206177	3.39904e-05	1.19326	0.798841	1.49374
A_0048	Gluconic acid	Gluconic acid	C00257	HMDB00625	195.05	8.18009	0.00185937	0.00198663	0.00242034	0.00228539	0.00160562	0.00156122	0.001923	8.99841e-05	0.00235286	9.5427e-05	0.00158342	3.13954e-05	1.22354	0.82341	1.48594
C_0080	Gluconolactone	1,5-Gluconolactone	C00198	HMDB00150	179.054	25.9416	0.000858093	0.00106535	0.00105755	0.00123966	0.000776737	N.D.	0.000961724	0.000146556	0.0011486	0.00012877	0.000776737	N.A.	1.19432	0.807651	1.47875
A_0061	Glucose 1-phosphate	G1P	C00103	HMDB01586	259.022	10.0805	0.0095112	0.00965391	0.00515625	0.00568474	0.00790461	0.00815202	0.00958255	0.000100913	0.0054205	0.000373698	0.00802831	0.000174949	0.565663	0.837805	0.675173
A_0059	Glucose 6-phosphate	G6P	C00668,C01172,C00092	HMDB01401	259.022	9.83868	0.0434228	0.0443939	0.0269205	0.029511	0.0377538	0.0381891	0.0439083	0.000686673	0.0282157	0.00183183	0.0379715	0.000307793	0.642606	0.86479	0.743077
A_0047	Glucuronic acid Galacturonic acid	Glucuronic acid Galacturonic acid	C00191 C00333	HMDB00127 HMDB02545	193.034	8.07479	0.000232742	0.000213629	N.D.	0.000188557	0.000179832	0.00018881	0.000223185	1.35151e-05	0.000188557	N.A.	0.000184321	6.34827e-06	0.844846	0.825867	1.02298
C_0119	Glutathione (GSH)	GSH	C00051	HMDB00125	308.09	14.4275	0.362815	0.374989	0.34411	0.333202	0.306973	0.315027	0.368902	0.00860871	0.338656	0.0077133	0.311	0.00569519	0.91801	0.843042	1.08893
C_0118	Glutathione (GSSG)_divalent	GSSG	C00127	HMDB03337	307.082	13.2403	0.0129944	0.0142582	0.0151344	0.0164807	0.0190903	0.0200598	0.0136263	0.000893634	0.0158076	0.000951936	0.019575	0.000685564	1.16007	1.43656	0.807537
C_0003	Gly	Gly	C00037	HMDB00123	76.0392	8.92319	0.270141	0.282555	0.258812	0.25634	0.217679	0.231366	0.276348	0.00877806	0.257576	0.00174781	0.224523	0.00967846	0.932071	0.812463	1.14722
C_0087	Gly-Asp	Gly-Asp	No ID	No ID	191.066	10.6714	0.00124769	0.00125246	0.00122221	0.00126065	0.0011907	0.00109105	0.00125008	3.36752e-06	0.00124143	2.71776e-05	0.00114087	7.04594e-05	0.993085	0.912643	1.08814
C_0044	Gly-Gly	Gly-Gly	C02037	HMDB11733	133.06	9.01203	0.00175953	0.00182475	0.00246312	0.00236082	0.00141774	0.00160503	0.00179214	4.6116e-05	0.00241197	7.23404e-05	0.00151139	0.000132431	1.34586	0.843341	1.59586
A_0033	Glyceraldehyde 3-phosphate	GAP	C00118,C00661	HMDB01112	168.99	11.6007	0.00141066	0.00143026	0.000749211	0.000810981	0.000966494	0.000906589	0.00142046	1.3858e-05	0.000780096	4.36783e-05	0.000936541	4.23592e-05	0.549185	0.659322	0.832954
C_0008	Glycerol	Glycerol	C00116	HMDB00131	93.0547	24.9535	0.0699301	0.0760216	0.0542219	0.0550791	0.0648176	0.0664705	0.0729759	0.00430733	0.0546505	0.000606101	0.0656441	0.00116878	0.748884	0.899531	0.832527
A_0035	Glycerol 3-phosphate	G3P	C00093	HMDB00126	171.007	12.0967	0.0102264	0.0108523	0.00990564	0.0111362	0.0105671	0.0102011	0.0105394	0.000442579	0.0105209	0.00087015	0.0103841	0.000258766	0.99825	0.985265	1.01318
C_0107	Glycerophosphocholine	GPCho	C00670	HMDB00086	258.11	24.4561	0.103357	0.110626	0.0899897	0.0901913	0.13463	0.136922	0.106991	0.00513957	0.0900905	0.000142601	0.135776	0.00162075	0.842035	1.26903	0.663524
A_0083	GMP	GMP	C00144	HMDB01397	362.051	9.1529	0.0117487	0.0117776	0.00668781	0.00683856	0.00687184	0.0067124	0.0117631	2.04354e-05	0.00676318	0.000106591	0.00679212	0.000112741	0.574947	0.577407	0.99574
A_0105	GTP	GTP	C00044	HMDB01273	521.984	11.4535	0.000556344	0.000586486	0.0021706	0.00245634	0.00278888	0.00277072	0.000571415	2.13139e-05	0.00231347	0.000202045	0.0027798	1.28444e-05	4.04867	4.86476	0.832245
C_0115	Guanosine	Guanosine	C00387	HMDB00133	284.098	13.6057	0.00158533	0.00181376	0.00142537	0.00148162	0.00127474	0.00141015	0.00169955	0.000161526	0.00145349	3.97783e-05	0.00134245	9.57483e-05	0.855224	0.789884	1.08272
A_0011	Hexanoic acid	Hexanoic acid	C01585	HMDB00535	115.077	8.89568	0.000234606	0.000282036	0.00036473	0.000360436	0.000251808	0.000244469	0.000258321	3.35386e-05	0.000362583	3.03627e-06	0.000248138	5.18947e-06	1.40361	0.960581	1.46121
C_0066	His	His	C00135,C00768,C06419	HMDB00177	156.076	7.82007	0.0596944	0.0613085	0.0533114	0.0552335	0.0497566	0.0481879	0.0605014	0.00114134	0.0542725	0.00135908	0.0489722	0.00110919	0.897044	0.809439	1.10823
C_0048	Homocysteine	Homocysteine	C00155,C05330	HMDB00742	136.043	11.316	0.000295096	0.000248988	0.000342528	0.000367367	0.000209488	N.D.	0.000272042	3.26033e-05	0.000354947	1.7564e-05	0.000209488	N.A.	1.30475	0.770059	1.69436
C_0026	Homoserine	Homoserine	C00263	HMDB00719	120.064	10.884	N.D.	N.D.	N.D.	0.000176778	N.D.	N.D.	N.A.	N.A.	0.000176778	N.A.	N.A.	N.A.	1<	N.A.	1<
C_0039	Hydroxyproline	Hydroxyproline	C01157	HMDB00725	132.065	13.0809	0.0069824	0.00711914	0.00586998	0.00610216	0.00523243	0.00513447	0.00705077	9.66848e-05	0.00598607	0.000164175	0.00518345	6.92714e-05	0.848995	0.735161	1.15484
C_0018	Hypotaurine	Hypotaurine	C00519	HMDB00965	110.027	20.1982	0.0242897	0.0255176	0.0231539	0.0224613	0.0218116	0.0209265	0.0249036	0.000868299	0.0228076	0.000489723	0.0213691	0.000625843	0.915834	0.85807	1.06732
C_0051	Hypoxanthine	Hypoxanthine	C00262	HMDB00157	137.045	11.9926	0.0255427	0.0269711	0.0187247	0.0181557	0.0173175	0.0177964	0.0262569	0.00100998	0.0184402	0.000402347	0.0175569	0.000338607	0.702298	0.66866	1.05031
C_0041	Ile	Ile	C00407,C06418,C16434	HMDB00172	132.101	11.0364	0.35271	0.360218	0.339627	0.334343	0.301783	0.305741	0.356464	0.0053087	0.336985	0.00373643	0.303762	0.00279882	0.945353	0.852153	1.10937
C_0035	Imidazole-4-acetic acid	Imidazole-4-acetic acid	C02835	HMDB02024	127.05	8.63078	N.D.	N.D.	0.000194905	N.D.	N.D.	N.D.	N.A.	N.A.	0.000194905	N.A.	N.A.	N.A.	1<	N.A.	1<
C_0067	Imidazolelactic acid	Imidazolelactic acid	C05568	No ID	157.061	9.51566	0.000224822	0.000246096	0.000213324	0.000216001	0.000153541	0.000183384	0.000235459	1.50429e-05	0.000214662	1.89282e-06	0.000168462	2.11022e-05	0.911676	0.715465	1.27424
A_0082	IMP	IMP	C00130	HMDB00175	347.04	9.57125	0.00102812	0.00108612	0.00156053	0.00173222	0.00122506	0.00136127	0.00105712	4.10139e-05	0.00164638	0.000121409	0.00129317	9.63214e-05	1.55742	1.22329	1.27314
C_0111	Inosine	Inosine	C00294	HMDB00195	269.087	21.8258	0.0255147	0.0282423	0.0185638	0.0186341	0.0183522	0.0186522	0.0268785	0.00192869	0.018599	4.96515e-05	0.0185022	0.000212138	0.691964	0.688363	1.00523
A_0004	Isobutyric acid Butyric acid	Isobutyric acid Butyric acid	C02632 C00246	HMDB01873 HMDB00039	87.0453	9.84573	0.000472939	0.000491462	0.000393478	0.000432477	0.000344468	N.D.	0.000482201	1.30981e-05	0.000412978	2.75762e-05	0.000344468	N.A.	0.856444	0.714366	1.19889
C_0100	Isobutyrylcarnitine	Isobutyrylcarnitine	No ID	HMDB00736	232.154	10.2527	0.00042595	0.000467611	0.000291396	0.000359357	0.000406934	0.000425653	0.00044678	2.94586e-05	0.000325376	4.80555e-05	0.000416293	1.32363e-05	0.728269	0.931762	0.781604
A_0046	Isocitric acid	Isocitric acid	C00311	HMDB00193	191.02	28.6177	0.000995268	0.00116177	0.00108892	0.00147	0.00155834	0.00200691	0.00107852	0.000117731	0.00127946	0.000269465	0.00178262	0.00031719	1.18632	1.65285	0.717742
C_0106	Isovalerylcarnitine	Isovalerylcarnitine	No ID	HMDB00688	246.169	10.4936	0.00105976	0.00109167	0.000739211	0.000765946	0.000860532	0.000809806	0.00107571	2.25644e-05	0.000752579	1.89046e-05	0.000835169	3.58689e-05	0.699608	0.776385	0.90111
C_0094	Kynurenine	Kynurenine	C00328,C01718	HMDB00684	209.091	10.664	0.00025767	0.000270676	0.000247137	0.000199152	0.000176873	0.000224042	0.000264173	9.19681e-06	0.000223144	3.39307e-05	0.000200458	3.33537e-05	0.844689	0.758812	1.11317
A_0005	Lactic acid	Lactic acid	C00186,C00256,C01432	HMDB00190,HMDB01311	89.0249	10.8749	1.12564	1.12564	0.932131	0.973682	0.911686	0.895453	1.12564	1.41808e-06	0.952906	0.0293813	0.90357	0.0114785	0.846548	0.802718	1.0546
A_0050	Lauric acid	Lauric acid	C02679	HMDB00638	199.17	7.63576	0.000478297	0.00057668	0.000393698	0.000539496	0.000701389	0.000959464	0.000527489	6.95673e-05	0.000466597	0.000103095	0.000830426	0.000182487	0.884562	1.5743	0.561876
C_0042	Leu	Leu	C00123,C01570,C16439	HMDB00687	132.101	11.1568	0.389074	0.411291	0.384723	0.39077	0.318913	0.335423	0.400183	0.0157094	0.387746	0.0042758	0.327168	0.0116742	0.968924	0.817546	1.18516
C_0061	Lys	Lys	C00047,C00739,C16440	HMDB00182,HMDB03405	147.112	7.36855	0.0842064	0.0843608	0.0815147	0.0843469	0.0639348	0.0659173	0.0842836	0.000109155	0.0829308	0.00200265	0.064926	0.00140186	0.983949	0.770328	1.27731
A_0019	Malic acid	Malic acid	C00149,C00497,C00711	HMDB00156,HMDB00744	133.014	21.3078	0.0356396	0.0373093	0.0392405	0.0444068	0.0316972	0.0319665	0.0364744	0.00118072	0.0418237	0.00365314	0.0318318	0.000190468	1.14666	0.872716	1.31389
C_0064	Met	Met	C00073,C00855,C01733	HMDB00696	150.058	11.6016	0.0385606	0.0395196	0.0404554	0.0388354	0.0321455	0.0318112	0.0390401	0.000678135	0.0396454	0.00114552	0.0319784	0.00023637	1.0155	0.819116	1.23976
C_0071	Methionine sulfoxide	Methionine sulfoxide	C02989	HMDB02005	166.055	12.7787	0.00136051	0.00135627	0.00102676	0.00117171	0.000984218	0.00103861	0.00135839	2.99482e-06	0.00109923	0.000102494	0.00101142	3.84647e-05	0.809216	0.744569	1.08683
A_0058	myo-Inositol 1-phosphate myo-Inositol 3-phosphate	Myoinositol 1-phosphate Myoinositol 3-phosphate	C01177 C04006	HMDB00213 HMDB06814	259.022	10.2448	0.000604803	0.000746883	0.000583743	0.000611305	0.000554483	0.000610957	0.000675843	0.000100466	0.000597524	1.9489e-05	0.00058272	3.99332e-05	0.884118	0.862213	1.0254
A_0062	myo-Inositol 2-phosphate	Myoinositol 2-phosphate	No ID	No ID	259.022	10.4417	0.000633691	0.000619873	0.000466995	0.000497337	0.000592898	0.00076573	0.000626782	9.77116e-06	0.000482166	2.14551e-05	0.000679314	0.000122211	0.769272	1.08381	0.709783
A_0017	N-Acetylalanine	N-Acetylalanine	No ID	HMDB00766	130.051	8.87337	0.00111781	0.00114706	0.00117934	0.00117929	0.000837107	0.000993716	0.00113243	2.06784e-05	0.00117932	3.14584e-08	0.000915411	0.000110739	1.0414	0.808357	1.28829
A_0038	N-Acetylaspartic acid	N-Acetylaspartic acid	C01042	HMDB00812	174.04	14.5357	0.0256282	0.0258364	0.0219505	0.024704	0.0200045	0.019745	0.0257323	0.00014728	0.0233273	0.00194701	0.0198747	0.000183455	0.906536	0.772365	1.17371
C_0097	N-Acetylgalactosamine N-Acetylmannosamine N-Acetylglucosamine	N-Acetylgalactosamine ManNAc GlcNAc	C01132 C00645 C00140	HMDB00853 HMDB01129 HMDB00215	222.096	24.9909	0.00214456	0.00223192	0.0015279	0.00132639	0.00158433	0.00173177	0.00218824	6.17762e-05	0.00142715	0.000142494	0.00165805	0.000104256	0.652189	0.75771	0.860736
A_0067	N-Acetylglucosamine 1-phosphate	GlcNAc-P	C04256	HMDB01367	300.049	9.52668	0.00100459	0.00109219	0.000823605	0.000840863	0.0010258	0.00101106	0.00104839	6.19448e-05	0.000832234	1.22032e-05	0.00101843	1.04294e-05	0.793822	0.971424	0.817173
A_0066	N-Acetylglucosamine 6-phosphate	NAcGlcNP	C00357	HMDB01062	300.048	9.15125	0.000528154	0.000510374	0.000327642	0.000330091	0.000467522	0.000475451	0.000519264	1.25725e-05	0.000328867	1.73124e-06	0.000471486	5.60639e-06	0.633333	0.90799	0.69751
C_0096	N-Acetylglucosylamine	N-Acetylglucosylamine	C01239	HMDB01104	221.112	10.7381	0.000332252	0.000326778	0.000312288	0.000322344	0.000316114	0.000260775	0.000329515	3.87046e-06	0.000317316	7.11013e-06	0.000288445	3.91301e-05	0.962979	0.875361	1.10009
A_0044	N-Acetylglutamic acid	N-AcGlu	C00624	HMDB01138	188.056	13.1598	0.00282622	0.00324529	0.0023466	0.00274659	0.00210501	0.00219808	0.00303575	0.000296326	0.0025466	0.00028283	0.00215154	6.58078e-05	0.838868	0.708735	1.18361
C_0088	N-Acetylhistidine	N-Acetylhistidine	C02997	No ID	198.088	10.6084	0.000258209	0.000298149	0.000304041	0.000311571	0.000160566	0.000140482	0.000278179	2.8242e-05	0.000307806	5.32443e-06	0.000150524	1.42012e-05	1.10651	0.541105	2.0449
C_0084	N-Acetyllysine	N-Acetyllysine	C12989	HMDB00446	189.122	10.5745	0.000450182	N.D.	0.000787044	0.000754345	0.000317368	N.D.	0.000450182	N.A.	0.000770694	2.31216e-05	0.000317368	N.A.	1.71196	0.704977	2.42839
A_0069	N-Acetylneuraminic acid	NeuNAc	C00270	HMDB00230	308.098	7.20118	0.0203152	0.0205074	0.0172079	0.0169586	0.0139571	0.014387	0.0204113	0.000135931	0.0170832	0.000176326	0.0141721	0.000304039	0.836951	0.694324	1.20542
C_0077	N-Acetylornithine	N-AcOrn	C00437	HMDB03357	175.108	10.3012	N.D.	0.000161076	0.000363695	0.00040217	N.D.	N.D.	0.000161076	N.A.	0.000382933	2.72059e-05	N.A.	N.A.	2.37735	<1	1<
C_0062	N-Acetylserine	N-Acetylserine	No ID	HMDB02931	148.06	26.2355	0.0042595	0.00442567	0.00495373	0.00491443	0.00359918	0.00390182	0.00434259	0.000117503	0.00493408	2.77902e-05	0.0037505	0.000213996	1.13621	0.863655	1.31558
A_0039	N-Carbamoylaspartic acid	Carbamoyl-Asp	C00438	HMDB00828	175.036	15.4534	N.D.	N.D.	0.000700053	0.000667131	0.000569258	0.000494289	N.A.	N.A.	0.000683592	2.32796e-05	0.000531774	5.30113e-05	1<	1<	1.28549
A_0040	N-Formylmethionine	N-Formylmethionine	C03145	HMDB01015	176.039	8.73609	0.000264892	N.D.	N.D.	8.64027e-05	0.000139729	0.000155415	0.000264892	N.A.	8.64027e-05	N.A.	0.000147572	1.10919e-05	0.326181	0.557102	0.585495
A_0074	N-Glycolylneuraminic acid	GcNeu	C03410	HMDB00833	324.094	7.17715	0.00039233	0.000394104	0.000419154	0.00037364	0.000318928	0.000327314	0.000393217	1.25456e-06	0.000396397	3.21836e-05	0.000323121	5.92961e-06	1.00809	0.821738	1.22678
C_0076	N5-Ethylglutamine	N5-Ethylglutamine	C01047	No ID	175.108	12.3263	0.000676081	0.000685077	0.000548154	0.000613475	0.0004684	0.000435747	0.000680579	6.36121e-06	0.000580815	4.61888e-05	0.000452074	2.30892e-05	0.853412	0.664248	1.28478
C_0085	N6-Acetyllysine	N6-Acetyllysine	C02727	HMDB00206	189.123	12.402	0.000399833	N.D.	0.000386787	0.00042482	0.000319124	N.D.	0.000399833	N.A.	0.000405803	2.68933e-05	0.000319124	N.A.	1.01493	0.798144	1.27161
C_0068	N6-Methyllysine	N6-Methyllysine	C02728	HMDB02038	161.129	7.60723	0.000300481	0.000247252	0.000208101	0.000209095	0.000201209	0.000262177	0.000273866	3.76379e-05	0.000208598	7.03288e-07	0.000231693	4.31112e-05	0.761678	0.846008	0.90032
C_0083	N8-Acetylspermidine	N8-Acetylspermidine	C01029	HMDB02189	188.175	6.78216	0.000382063	0.000380277	0.000318061	0.000304942	0.00042851	0.000439392	0.00038117	1.26249e-06	0.000311502	9.27673e-06	0.000433951	7.69524e-06	0.817226	1.13847	0.717827
A_0113	NAD+	NAD+	C00003	HMDB00902	662.104	6.57393	0.0066265	0.00760447	0.00683441	0.00781261	0.00628527	0.00664561	0.00711549	0.000691531	0.00732351	0.000691696	0.00646544	0.000254797	1.02924	0.908643	1.13272
A_0114	NADP+	NADP+	C00006	HMDB00217	742.072	9.35876	0.000270717	0.000284605	0.000234814	0.000282372	0.000229223	0.00022563	0.000277661	9.82019e-06	0.000258593	3.36288e-05	0.000227427	2.54038e-06	0.931329	0.819082	1.13704
A_0085	NADPH_divalent	NADPH	C00005	HMDB00221	371.538	11.2807	0.000112527	9.61912e-05	0.000150983	0.000137596	0.000159147	0.000138076	0.000104359	1.1551e-05	0.00014429	9.46641e-06	0.000148611	1.49001e-05	1.38263	1.42404	0.970918
C_0032	Nicotinamide	Nicotinamide	C00153	HMDB01406	123.055	7.92921	0.0202884	0.0208042	0.012268	0.0111583	0.011862	0.012651	0.0205463	0.000364753	0.0117132	0.000784718	0.0122565	0.000557856	0.570087	0.596532	0.955669
C_0122	NMN	NicRN	C00455	HMDB00229	335.063	23.2848	0.000403872	0.000470213	0.000401357	0.000409352	0.000359015	0.000345177	0.000437043	4.69107e-05	0.000405354	5.65332e-06	0.000352096	9.78498e-06	0.927494	0.805633	1.15126
C_0086	Nω-Methylarginine	Nw-Methylarginine	No ID	No ID	189.133	7.99446	0.000242054	0.000153846	0.000330707	0.000249699	N.D.	N.D.	0.00019795	6.23723e-05	0.000290203	5.72812e-05	N.A.	N.A.	1.46604	<1	1<
C_0092	O-Acetylcarnitine	ALCAR	C02571	HMDB00201	204.122	9.74344	0.0269148	0.0281475	0.0225961	0.0227508	0.0227727	0.0228602	0.0275311	0.000871605	0.0226734	0.000109373	0.0228165	6.18373e-05	0.823556	0.828751	0.993732
C_0069	O-Acetylhomoserine 2-Aminoadipic acid	O-Acetylhomoserine 2-Aminoadipic acid	C01077 C00956	No ID HMDB00510	162.075	11.8109	0.00133493	0.00155003	0.0014743	0.00151311	0.00104117	0.00103048	0.00144248	0.000152096	0.0014937	2.74436e-05	0.00103583	7.55544e-06	1.03551	0.718087	1.44204
A_0052	O-Succinylhomoserine	O-Succinylhomoserine	C01118	No ID	218.067	12.1567	0.000504623	0.000596059	0.00040884	0.000406533	0.000454436	0.000452545	0.000550341	6.46545e-05	0.000407686	1.63128e-06	0.00045349	1.3368e-06	0.740789	0.824017	0.898997
C_0045	Ornithine	Ornithine	C00077,C00515,C01602	HMDB00214,HMDB03374	133.097	7.29827	0.00257293	0.00265355	0.00203427	0.00237463	0.0027098	0.00274151	0.00261324	5.70084e-05	0.00220445	0.000240666	0.00272565	2.24215e-05	0.843569	1.04302	0.808779
A_0025	Orotic acid	Orotic acid	C00295	HMDB00226	155.01	9.95142	0.000849426	0.000863153	N.D.	0.00064443	N.D.	N.D.	0.000856289	9.70613e-06	0.00064443	N.A.	N.A.	N.A.	0.752584	<1	1<
A_0053	Pantothenic acid	Pantothenic acid	C00864	HMDB00210	218.103	7.65643	0.0065834	0.00647703	0.00735034	0.00834516	0.00445001	0.00448906	0.00653022	7.52161e-05	0.00784775	0.000703444	0.00446953	2.76136e-05	1.20176	0.684439	1.75583
A_0027	Pelargonic acid	Pelargonic acid	C01601	HMDB00847	157.123	8.10625	0.000566828	0.000692016	0.00070927	0.000818162	0.000725662	0.000703864	0.000629422	8.85218e-05	0.000763716	7.69981e-05	0.000714763	1.54134e-05	1.21336	1.13559	1.06849
C_0072	Phe	Phe	C00079,C02057,C02265	HMDB00159	166.086	12.0167	0.220094	0.221042	0.210523	0.20511	0.179904	0.185903	0.220568	0.000670187	0.207816	0.00382743	0.182903	0.00424192	0.942187	0.829238	1.13621
A_0051	Phosphocreatine	Phosphocreatine	C02305	HMDB01511	210.028	12.2062	0.0097698	0.0102252	0.00916631	0.00958445	0.00757365	0.00724201	0.00999751	0.000322031	0.00937538	0.000295669	0.00740783	0.000234505	0.937772	0.740967	1.2656
A_0024	Phosphoglycolic acid	2-Phosphoglycolic acid	C00988	HMDB00816	154.975	22.6478	N.D.	0.000519246	N.D.	0.000311328	N.D.	N.D.	0.000519246	N.A.	0.000311328	N.A.	N.A.	N.A.	0.599577	<1	1<
C_0082	Phosphorylcholine	Phosphorylcholine	C00588	HMDB01565	184.073	23.1191	0.0239878	0.026063	0.02175	0.0224489	0.0209839	0.0205912	0.0250254	0.00146738	0.0220994	0.000494212	0.0207875	0.000277732	0.883079	0.830657	1.06311
A_0076	Phytic acid_divalent	Phytic acid	C01204	HMDB03502	328.923	16.2842	0.000739462	0.000775133	0.000660771	0.000684967	0.000610417	0.000638144	0.000757297	2.52232e-05	0.000672869	1.71092e-05	0.000624281	1.96061e-05	0.888514	0.824353	1.07783
C_0037	Pipecolic acid	Pipecolic acid	C00408	HMDB00070,HMDB00716,HMDB05960	130.086	11.1115	N.D.	0.000183632	N.D.	N.D.	N.D.	N.D.	0.000183632	N.A.	N.A.	N.A.	N.A.	N.A.	<1	<1	N.A.
C_0022	Pro	Pro	C00148,C00763,C16435	HMDB00162,HMDB03411	116.07	11.6942	0.593548	0.628793	0.509629	0.518117	0.500503	0.52587	0.611171	0.024922	0.513873	0.00600184	0.513186	0.0179371	0.840801	0.839677	1.00134
A_0087	PRPP	PRPP	C00119	HMDB00280	388.945	16.8191	0.000637885	0.000704157	0.00158884	0.00179569	0.00159464	0.0014758	0.000671021	4.68614e-05	0.00169226	0.000146271	0.00153522	8.40314e-05	2.52193	2.28789	1.10229
C_0004	Putrescine	Putrescine	C00134	HMDB01414	89.1074	5.0219	0.00129777	0.00132446	0.00102951	0.00102255	0.00107253	0.00117517	0.00131112	1.88721e-05	0.00102603	4.91922e-06	0.00112385	7.25794e-05	0.78256	0.857169	0.912959
C_0073	Pyridoxal	Pyridoxal	C00250	HMDB01545	168.065	9.45831	0.00136832	0.00138375	0.000863742	0.000972003	0.00105321	0.00116311	0.00137603	1.09099e-05	0.000917872	7.65524e-05	0.00110816	7.77135e-05	0.667043	0.805332	0.828283
C_0074	Pyridoxine	Pyridoxine	C00314	HMDB00239	170.08	9.30276	0.00322074	0.00349739	0.00264483	0.00255555	0.0027098	0.00278777	0.00335907	0.000195622	0.00260019	6.31325e-05	0.00274878	5.5137e-05	0.774081	0.818318	0.945941
A_0003	Pyruvic acid	Pyruvic acid	C00022	HMDB00243	87.0092	12.8652	0.00335064	0.00336529	0.00215612	0.00213111	0.00247417	0.00239417	0.00335797	1.03576e-05	0.00214362	1.7683e-05	0.00243417	5.65743e-05	0.638367	0.724894	0.880636
C_0125	Riboflavin	Riboflavin	C00255	HMDB00244	377.148	24.7907	N.D.	N.D.	N.D.	0.000193903	N.D.	0.00026414	N.A.	N.A.	0.000193903	N.A.	0.00026414	N.A.	1<	1<	0.734093
A_0054	Ribose 5-phosphate	R5P	C00117	HMDB01548	229.012	10.553	0.00127297	0.00137329	0.000961202	0.00088279	0.00109672	0.00116883	0.00132313	7.0936e-05	0.000921996	5.54452e-05	0.00113277	5.0983e-05	0.696828	0.85613	0.813927
A_0070	Ribulose 1,5-diphosphate	Ribulose 1,5-diphosphate	C01182	No ID	308.977	15.6713	0.000329193	0.000398773	0.000570357	0.000630068	0.00053021	0.000464319	0.000363983	4.92004e-05	0.000600213	4.22222e-05	0.000497265	4.6592e-05	1.64901	1.36617	1.20703
A_0055	Ribulose 5-phosphate	Ru5P	C00199,C01101	HMDB00618	229.012	10.9587	0.00523727	0.00529915	0.00381781	0.00398449	0.00424949	0.00402902	0.00526821	4.37568e-05	0.00390115	0.000117855	0.00413926	0.000155895	0.740507	0.785704	0.942476
C_0127	S-Adenosylhomocysteine	SAHC	C00021	HMDB00939	385.129	9.40646	0.000777588	0.000911508	0.000508843	0.00040217	0.000326149	0.00035443	0.000844548	9.46964e-05	0.000455507	7.54294e-05	0.00034029	1.99977e-05	0.53935	0.402925	1.33859
C_0128	S-Adenosylmethionine	SAM	C00019	HMDB01185	399.144	7.62203	0.00237773	0.00264604	0.00264483	0.00273288	0.00186331	0.00196451	0.00251188	0.000189722	0.00268885	6.22591e-05	0.00191391	7.15541e-05	1.07045	0.761943	1.4049
C_0126	S-Lactoylglutathione	S-Lactoylglutathione	C03451	HMDB01066	380.112	15.0546	0.00112061	0.00113302	0.000503895	0.000456308	0.000631224	0.000626982	0.00112682	8.77822e-06	0.000480102	3.36489e-05	0.000629103	2.99918e-06	0.426069	0.558301	0.763152
C_0049	S-Methylcysteine	S-Methylcysteine	No ID	HMDB02108	136.043	12.5469	0.000475761	0.00049624	0.000467333	0.000494702	0.000400912	0.000475845	0.000486	1.4481e-05	0.000481018	1.9353e-05	0.000438379	5.29852e-05	0.989747	0.902013	1.09727
C_0120	S-Methylglutathione	S-Methylglutathione	C11347	No ID	322.107	14.5933	N.D.	N.D.	0.000113534	N.D.	N.D.	N.D.	N.A.	N.A.	0.000113534	N.A.	N.A.	N.A.	1<	N.A.	1<
C_0113	Saccharopine	Saccharopine	C00449	HMDB00279	277.141	11.6089	0.000149702	0.000105841	0.000136901	0.000181474	0.000110138	0.000123097	0.000127772	3.1014e-05	0.000159187	3.15176e-05	0.000116618	9.1635e-06	1.24587	0.912704	1.36504
C_0007	Sarcosine	Sarcosine	C00213	HMDB00271	90.055	10.2101	0.00118038	0.00138288	0.0011216	0.00129214	0.00105848	0.00128845	0.00128163	0.000143187	0.00120687	0.000120588	0.00117347	0.000162617	0.941666	0.915605	1.02846
C_0090	SDMA	SDMA	No ID	HMDB03334	203.15	8.37154	0.000203551	0.00021631	0.000397233	0.000446088	0.000177124	0.000173289	0.000209931	9.02157e-06	0.000421661	3.45458e-05	0.000175207	2.71148e-06	2.00857	0.834594	2.40665
A_0065	Sedoheptulose 7-phosphate	S7P	C05382	HMDB01068	289.032	9.58843	0.00517833	0.00527067	0.00383822	0.00395599	0.00389341	0.00385584	0.0052245	6.52944e-05	0.00389711	8.32764e-05	0.00387463	2.65697e-05	0.745929	0.741626	1.0058
C_0016	Ser	Ser	C00065,C00716,C00740	HMDB00187,HMDB03406	106.05	10.7807	0.0361576	0.0378762	0.0458429	0.0465783	0.0315078	0.0332015	0.0370169	0.00121526	0.0462106	0.000519971	0.0323546	0.00119763	1.24837	0.874051	1.42825
A_0063	Sorbitol 6-phosphate	Sorbitol 6-phosphate	C01096	HMDB05831	261.035	9.93807	0.000196631	0.000212928	0.000111482	0.000179986	0.000121788	0.000219636	0.000204779	1.1524e-05	0.000145734	4.844e-05	0.000170712	6.91893e-05	0.711664	0.833639	0.853683
C_0059	Spermidine	Spermidine	C00315	HMDB01257	146.165	4.826	0.00158156	0.00147918	0.00136214	0.00150897	0.00121327	0.00161064	0.00153037	7.23968e-05	0.00143555	0.000103823	0.00141196	0.000280979	0.938043	0.922625	1.01671
C_0091	Spermine	Spermine	C00750	HMDB01256	203.222	4.78904	0.00189281	0.00173973	0.0021698	0.00173933	0.00100027	0.00193086	0.00181627	0.000108244	0.00195457	0.000304388	0.00146557	0.000658023	1.07614	0.806909	1.33366
A_0012	Succinic acid	Succinic acid	C00042	HMDB00254	117.02	20.9469	0.00823403	0.00865627	0.00718663	0.00819065	0.00624369	0.00651417	0.00844515	0.000298573	0.00768864	0.000709953	0.00637893	0.000191257	0.910421	0.755336	1.20532
C_0033	Taurine	Taurine	C00245	HMDB00251	126.022	24.9237	0.00511517	0.00533371	0.00550546	0.00532295	0.00465691	0.00478621	0.00522444	0.000154533	0.00541421	0.000129051	0.00472156	9.14302e-05	1.03632	0.903744	1.1467
A_0029	Terephthalic acid	Terephthalic acid	C06337	HMDB02428	165.019	16.5875	0.00046362	0.000555201	0.000492232	0.000541117	0.000508681	0.000545024	0.00050941	6.47574e-05	0.000516675	3.45673e-05	0.000526852	2.56982e-05	1.01426	1.03424	0.980682
C_0108	Thiamine	Thiamine	C00378	HMDB00235	265.111	7.05775	0.00130289	0.00132996	0.000638597	0.000645792	0.000898415	0.000842613	0.00131642	1.91399e-05	0.000642195	5.08788e-06	0.000870514	3.94583e-05	0.487833	0.661272	0.737719
C_0046	Thiaproline	Thiaproline	No ID	No ID	134.027	15.2715	N.D.	N.D.	N.D.	0.000803235	N.D.	0.000821302	N.A.	N.A.	0.000803235	N.A.	0.000821302	N.A.	1<	1<	0.978002
C_0027	Thr	Thr	C00188,C00820	HMDB00167	120.065	11.3607	0.293265	0.311634	0.270575	0.271658	0.22257	0.221206	0.30245	0.0129884	0.271117	0.00076579	0.221888	0.000964645	0.896403	0.733637	1.22186
C_0102	Thr-Asp Ser-Glu	Thr-Asp Ser-Glu	No ID No ID	No ID No ID	235.093	11.5623	N.D.	0.000157027	0.00016714	0.000223735	N.D.	0.000124219	0.000157027	N.A.	0.000195438	4.00183e-05	0.000124219	N.A.	1.24461	0.791066	1.57333
A_0020	Threonic acid	Threonic acid	C01620	HMDB00943	135.03	9.2336	0.00341867	0.0034965	0.00337979	0.00356683	0.00304174	0.0034125	0.00345759	5.50352e-05	0.00347331	0.000132262	0.00322712	0.000262164	1.00455	0.933345	1.07629
C_0038	trans-Glutaconic acid	trans-Glutaconic acid	C02214	HMDB00620	131.033	26.0305	N.D.	N.D.	0.000534684	N.D.	N.D.	N.D.	N.A.	N.A.	0.000534684	N.A.	N.A.	N.A.	1<	N.A.	1<
C_0093	Trp	Trp	C00078,C00525,C00806	HMDB00929	205.097	11.9296	0.0273785	0.030026	0.0246056	0.0247009	0.022143	0.0221822	0.0287022	0.00187209	0.0246533	6.73357e-05	0.0221626	2.7686e-05	0.858932	0.772156	1.11238
C_0081	Tyr	Tyr	C00082,C01536,C06420	HMDB00158	182.081	12.3133	0.136964	0.140768	0.124649	0.121699	0.109497	0.109769	0.138866	0.00268985	0.123174	0.00208599	0.109633	0.000192891	0.886998	0.789484	1.12352
A_0090	UDP	UDP	C00015	HMDB00295	402.994	11.6452	0.00613423	0.00623562	0.00970858	0.0107311	0.00969217	0.00954284	0.00618492	7.16949e-05	0.0102198	0.000723019	0.0096175	0.000105591	1.65238	1.55499	1.06263
A_0107	UDP-glucose UDP-galactose	UDP-Glc UDP-Gal	C00029 C00052	HMDB00286 HMDB00302	565.048	8.62458	0.017287	0.0175208	0.014743	0.0158363	0.0132502	0.0145893	0.0174039	0.000165353	0.0152896	0.000773022	0.0139198	0.000946921	0.878519	0.799808	1.09841
A_0108	UDP-glucuronic acid	UDP-GlcA	C00167	HMDB00935	579.028	11.0171	0.00388812	0.00396975	0.00272165	0.00327751	0.00365976	0.00373211	0.00392894	5.77273e-05	0.00299958	0.000393055	0.00369593	5.11574e-05	0.763459	0.940696	0.81159
A_0111	UDP-N-acetylgalactosamine UDP-N-acetylglucosamine	UDP-N-acetylgalactosamine UDP-GlcNAc	C00203 C00043	HMDB00304 HMDB00290	606.075	8.44272	0.0493301	0.0489963	0.0317774	0.0322234	0.0413059	0.0411212	0.0491632	0.000235989	0.0320004	0.000315355	0.0412136	0.000130605	0.650901	0.838302	0.776452
A_0073	UMP	UMP	C00105	HMDB00288	323.028	9.79244	0.0185173	0.0187283	0.0117409	0.0128126	0.0114162	0.0108279	0.0186228	0.000149222	0.0122768	0.000757803	0.011122	0.000415984	0.659233	0.597227	1.10382
C_0001	Urea	Urea	C00086	HMDB00294	61.0401	23.8173	0.0185916	0.018284	0.0116657	0.0120264	0.0134662	0.011259	0.0184378	0.000217507	0.0118461	0.000255052	0.0123626	0.00156069	0.64249	0.670506	0.958218
A_0032	Uric acid	Uric acid	C00366	HMDB00289	167.021	8.89739	0.000748781	0.000733341	0.00060503	0.000547835	0.000520501	0.000570284	0.000741061	1.09176e-05	0.000576433	4.04433e-05	0.000545392	3.5202e-05	0.777848	0.735962	1.05691
C_0105	Uridine	Uridine	C00299	HMDB00296	245.077	25.041	0.00320405	0.00357461	0.00272565	0.00273702	0.00237863	0.00237249	0.00338933	0.000262023	0.00273134	8.03961e-06	0.00237556	4.33847e-06	0.805864	0.700895	1.14976
A_0101	UTP	UTP	C00075	HMDB00285	482.961	12.5446	0.000834982	0.00101981	0.00467719	0.00575702	0.00474276	0.00532394	0.000927398	0.000130696	0.0052171	0.000763552	0.00503335	0.00041095	5.62553	5.42739	1.03651
C_0024	Val	Val	C00183,C06417,C16436	HMDB00883	118.086	10.8252	0.284318	0.294154	0.272087	0.274041	0.232939	0.241956	0.289236	0.00695508	0.273064	0.00138184	0.237447	0.00637605	0.944088	0.820946	1.15
A_0008	XA0002	XA0002	No ID	No ID	110.985	15.7069	0.00962139	0.0105857	0.0062781	0.0070929	0.00681316	0.00737366	0.0101035	0.000681869	0.0066855	0.000576153	0.00709341	0.000396335	0.661698	0.702071	0.942494
A_0030	XA0012	XA0012	No ID	No ID	166.018	9.39298	0.00025138	0.000313789	0.000390625	0.000498263	0.000275659	0.00027872	0.000282584	4.41298e-05	0.000444444	7.61116e-05	0.000277189	2.16463e-06	1.57279	0.980908	1.6034
A_0043	XA0017	XA0017	No ID	No ID	186.114	7.8606	N.D.	N.D.	N.D.	N.D.	9.5193e-05	N.D.	N.A.	N.A.	N.A.	N.A.	9.5193e-05	N.A.	N.A.	1<	<1
A_0056	XA0033	XA0033	No ID	No ID	242.079	7.62379	0.00531019	0.00493564	0.0130168	0.00434284	0.00422902	0.00412193	0.00512292	0.000264853	0.00867983	0.00613343	0.00417547	7.57228e-05	1.69431	0.815058	2.07877
A_0084	XA0055	XA0055	No ID	No ID	368.999	14.278	0.00096172	0.000864553	0.000451414	0.000514942	0.000539708	0.000629367	0.000913137	6.87071e-05	0.000483178	4.49211e-05	0.000584538	6.33986e-05	0.529141	0.640143	0.826598
A_0097	XA0065	XA0065	No ID	No ID	445.054	6.95893	0.000657222	0.000737777	0.000694348	0.00073894	0.000618227	0.00071628	0.0006975	5.69612e-05	0.000716644	3.15318e-05	0.000667253	6.93342e-05	1.02745	0.956636	1.07402
C_0036	XC0016	XC0016	No ID	No ID	129.066	9.45458	0.00716791	0.00744678	0.00776818	0.00826023	0.00531071	0.00573201	0.00730735	0.000197189	0.0080142	0.000347935	0.00552136	0.000297904	1.09673	0.75559	1.45149
C_0095	XC0061	XC0061	No ID	No ID	218.138	10.0546	0.00404949	0.00425245	0.00347338	0.00342452	0.00342557	0.00343691	0.00415097	0.000143519	0.00344895	3.45509e-05	0.00343124	8.01716e-06	0.830879	0.826611	1.00516
C_0121	XC0132	XC0132	No ID	No ID	325.16	9.3509	0.000703275	0.000703007	0.000421699	0.000516523	0.000543164	0.000520149	0.000703141	1.89862e-07	0.000469111	6.70507e-05	0.000531656	1.62741e-05	0.667165	0.756116	0.882359
C_0124	XC0137	XC0137	No ID	No ID	350.099	14.7381	N.D.	N.D.	N.D.	N.D.	0.000101608	0.000112161	N.A.	N.A.	N.A.	N.A.	0.000106885	7.46242e-06	N.A.	1<	<1
C_0005	β-Ala	b-Ala	C00099	HMDB00056	90.0549	7.86446	0.0738652	0.076678	0.0855165	0.0871137	0.0661641	0.0668667	0.0752716	0.00198901	0.0863151	0.00112944	0.0665154	0.000496824	1.14672	0.883672	1.29767
C_0058	γ-Butyrobetaine	Actinine	C01181	HMDB01161	146.117	8.69732	0.00594391	0.00626749	0.00466371	0.00479096	0.00513258	0.00525448	0.0061057	0.000228802	0.00472734	8.99806e-05	0.00519353	8.61963e-05	0.774249	0.850604	0.910235
ID consists of analysis mode and number. C and A indicate cation and anion modes, respectively.
N.D. Not detected: The target peak or metabolite was below detection limits.
N.A. Not available: The calculation was impossible because of insufficient data.
†Putative metabolites which were assigned on the basis of m/z and MT in the HMT standard compound library.
¶The ratio was computed using the average detection values. The latter was used as the denominator.
The data are sorted by compound name in ascending order.

## Sheet:  Factor Loading
Factor loading
ID	HMT DB †			m/z	MT/RT	Factor loading
	Compound name	KEGG ID	HMDB ID			PC1	PC2	PC3	PC4	PC5
A_0003	Pyruvic acid	C00022	HMDB00243	87.0092	12.8652	-0.0855355	-0.0486926	0.0221229	0.00927251	0.00710841
A_0004	Isobutyric acid Butyric acid	C02632 C00246	HMDB01873 HMDB00039	87.0453	9.84573	-0.0589771	0.0568117	0.0833433	0.0389587	0.156722
A_0005	Lactic acid	C00186,C00256,C01432	HMDB00190,HMDB01311	89.0249	10.8749	-0.0933193	0.00190043	0.00644524	0.044902	0.0201688
A_0006	3-Hydroxybutyric acid	C01089,C03197	HMDB00011,HMDB00357,HMDB00442	103.04	9.51807	-0.0839354	-0.0281015	-0.0561175	0.0113859	-0.100331
A_0007	2-Hydroxybutyric acid	C05984	HMDB00008	103.041	9.74097	-0.0913979	0.000547895	-0.00751516	0.0373969	-0.0729819
A_0008	XA0002	-	-	110.985	15.7069	-0.089214	-0.0331224	-0.0394108	-0.00210466	0.0128956
A_0009	Fumaric acid	C00122	HMDB00134	115.004	25.2953	0.00323789	0.116264	0.00730339	0.0435863	0.00446563
A_0010	2-Oxoisovaleric acid	C00141	HMDB00019	115.04	10.1642	-0.0735738	0.0233684	0.102296	0.0873616	0.0904507
A_0011	Hexanoic acid	C01585	HMDB00535	115.077	8.89568	0.0202564	0.11191	-0.0164864	-0.0565529	0.0315178
A_0012	Succinic acid	C00042	HMDB00254	117.02	20.9469	-0.0800908	0.0516443	-0.0557786	0.0481923	0.0266128
A_0013	2-Hydroxyvaleric acid	No ID	HMDB01863	117.056	9.21639	-0.0925292	0.0120367	-0.0152685	0.0283529	-0.045391
A_0014	Benzoic acid	C00180	HMDB01870	121.03	9.83185	0.0639568	0.0613325	-0.0723011	0.0884916	-0.0971558
A_0015	5-Oxoproline	C01879	HMDB00267	128.035	9.47188	-0.0826879	0.0412607	-0.0714172	0.0181549	0.0371647
A_0016	4-Methyl-2-oxovaleric acid 3-Methyl-2-oxovaleric acid	C00233 C00671,C03465	HMDB00695 HMDB00491	129.056	9.54893	-0.0891353	0.0322256	-0.00911386	0.0496685	-0.0305132
A_0017	N-Acetylalanine	No ID	HMDB00766	130.051	8.87337	-0.0471754	0.0925234	-0.0434791	-0.00444353	-0.101298
A_0018	2-Hydroxy-4-methylvaleric acid	C03264	HMDB00624	131.072	8.83107	-0.0621949	-0.0109264	0.161045	-0.0722784	0.0399208
A_0019	Malic acid	C00149,C00497,C00711	HMDB00156,HMDB00744	133.014	21.3078	-0.0152014	0.109255	-0.0576951	0.0526543	0.0447815
A_0020	Threonic acid	C01620	HMDB00943	135.03	9.2336	-0.042944	0.06284	-0.141232	0.0287537	-0.114891
A_0021	Ethanolamine phosphate	C00346	HMDB00224	140.012	7.99813	0.0406412	-0.0909063	-0.104495	-0.0178699	-0.0307612
A_0022	2-Oxoglutaric acid	C00026	HMDB00208	145.015	21.4023	-0.0933616	-0.0171911	0.0144833	-0.00287503	-0.00332755
A_0023	2-Hydroxyglutaric acid	C02630,C01087,C03196	HMDB00606,HMDB00694	147.03	16.8937	0.0207506	0.10459	-0.0477719	0.100011	0.0344855
A_0024	Phosphoglycolic acid	C00988	HMDB00816	154.975	22.6478	-0.0523699	0.0318811	-0.132291	-0.0804736	0.153472
A_0025	Orotic acid	C00295	HMDB00226	155.01	9.95142	-0.0829575	0.0193815	-0.0546687	0.104833	0.0563596
A_0026	Dihydroorotic acid	C00337	HMDB00528	157.025	9.36564	0.0797817	0.0623983	-0.0189178	-0.000206889	0.00362907
A_0027	Pelargonic acid	C01601	HMDB00847	157.123	8.10625	0.0544664	0.0517026	-0.113694	-0.0429066	0.150234
A_0028	3-Hydroxy-3-methylglutaric acid	C03761	No ID	161.044	15.4477	-0.0927433	-0.0219304	0.00350574	-0.0146418	0.0107139
A_0029	Terephthalic acid	C06337	HMDB02428	165.019	16.5875	0.00896148	-0.00462887	-0.198523	-0.126396	0.0905839
A_0030	XA0012	-	-	166.018	9.39298	0.0224815	0.103695	-0.0785227	0.0238551	0.0683583
A_0032	Uric acid	C00366	HMDB00289	167.021	8.89739	-0.090383	-0.00650279	0.0291834	-0.00778286	-0.0844139
A_0033	Glyceraldehyde 3-phosphate	C00118,C00661	HMDB01112	168.99	11.6007	-0.0853233	-0.0489133	0.0112353	0.0213888	0.0249303
A_0034	Dihydroxyacetone phosphate	C00111	HMDB01473	168.991	12.6216	-0.0811121	-0.0595115	0.00479116	0.02262	0.0162464
A_0035	Glycerol 3-phosphate	C00093	HMDB00126	171.007	12.0967	-0.0170652	0.0174656	-0.136321	0.0658269	0.24178
A_0036	Decanoic acid	C01571	HMDB00511	171.139	7.93802	0.058342	0.0730514	-0.087321	0.049216	0.0826721
A_0037	cis-Aconitic acid	C00417	HMDB00072	173.008	27.7904	0.0725357	-0.0653559	-0.0727471	0.000683028	-0.0188004
A_0038	N-Acetylaspartic acid	C01042	HMDB00812	174.04	14.5357	-0.0818503	0.046703	-0.0276282	0.0767352	0.0413362
A_0039	N-Carbamoylaspartic acid	C00438	HMDB00828	175.036	15.4534	0.0864045	0.0468771	0.000114937	-0.0173844	0.0185034
A_0040	N-Formylmethionine	C03145	HMDB01015	176.039	8.73609	-0.00200189	-0.0632298	0.036482	0.241805	-0.0806757
A_0042	3-Phosphoglyceric acid	C00197	HMDB00807	184.985	19.7115	-0.081555	-0.0477285	-0.0248812	0.0146261	-0.0909577
A_0043	XA0017	-	-	186.114	7.8606	0.0411666	-0.0544194	0.0958772	0.00373771	0.212221
A_0044	N-Acetylglutamic acid	C00624	HMDB01138	188.056	13.1598	-0.0858904	0.0301143	-0.0667359	0.000989929	0.0524255
A_0045	Citric acid	C00158	HMDB00094	191.019	25.9905	-0.0174263	-0.0577113	-0.18899	0.0619511	-0.0357297
A_0046	Isocitric acid	C00311	HMDB00193	191.02	28.6177	0.0645788	-0.0535446	-0.130883	-0.00370889	-0.0203158
A_0047	Glucuronic acid Galacturonic acid	C00191 C00333	HMDB00127 HMDB02545	193.034	8.07479	-0.0400728	-0.066896	-0.100513	0.149518	0.085104
A_0048	Gluconic acid	C00257	HMDB00625	195.05	8.18009	-0.0121781	0.115437	0.0202129	-0.0334299	-0.00554693
A_0049	Erythrose 4-phosphate	C00279,C03604	HMDB01321	199.001	11.7974	-0.0811059	0.0561915	0.0344762	-0.00667343	-0.0377823
A_0050	Lauric acid	C02679	HMDB00638	199.17	7.63576	0.0401408	-0.0855441	-0.120063	-0.0234331	-0.0380005
A_0051	Phosphocreatine	C02305	HMDB01511	210.028	12.2062	-0.0762605	0.067855	0.00162453	0.0182405	0.0376166
A_0052	O-Succinylhomoserine	C01118	No ID	218.067	12.1567	-0.0787666	-0.0500763	-0.0268373	-0.088936	0.0536561
A_0053	Pantothenic acid	C00864	HMDB00210	218.103	7.65643	-0.0291387	0.108877	-0.0184426	0.0619231	0.00811449
A_0054	Ribose 5-phosphate	C00117	HMDB01548	229.012	10.553	-0.0685668	-0.0765977	-0.00468614	-0.0637039	-0.0261333
A_0055	Ribulose 5-phosphate	C00199,C01101	HMDB00618	229.012	10.9587	-0.0874971	-0.040725	0.0147373	0.0244476	0.0381824
A_0056	XA0033	-	-	242.079	7.62379	0.00986544	0.0703628	0.127208	-0.13289	-0.121193
A_0057	2-Deoxyglucose 6-phosphate	C06369	No ID	243.027	10.2432	-0.0859709	-0.0343987	0.0130276	-0.0459081	0.0815096
A_0058	myo-Inositol 1-phosphate myo-Inositol 3-phosphate	C01177 C04006	HMDB00213 HMDB06814	259.022	10.2448	-0.0708558	0.00079486	-0.114265	-0.130636	0.0337527
A_0059	Glucose 6-phosphate	C00668,C01172,C00092	HMDB01401	259.022	9.83868	-0.0619565	-0.0879801	-0.0166989	0.0135576	0.0205342
A_0060	Fructose 6-phosphate	C05345,C00085	HMDB00124	259.022	9.93289	-0.063643	-0.0830603	-0.0418973	0.031958	0.0216141
A_0061	Glucose 1-phosphate	C00103	HMDB01586	259.022	10.0805	-0.0615389	-0.0888379	-0.0138345	0.0125479	0.00856524
A_0062	myo-Inositol 2-phosphate	No ID	No ID	259.022	10.4417	-0.00698048	-0.101068	-0.0835247	0.003718	-0.115116
A_0063	Sorbitol 6-phosphate	C01096	HMDB05831	261.035	9.93807	-0.0475765	-0.0395389	-0.167358	0.0494587	-0.0926205
A_0064	6-Phosphogluconic acid	C00345	HMDB01316	275.017	14.6552	0.0717921	-0.0715335	-0.0395433	0.0201003	-0.0461828
A_0065	Sedoheptulose 7-phosphate	C05382	HMDB01068	289.032	9.58843	-0.0927952	-0.0210107	0.00725039	0.0178219	0.0102993
A_0066	N-Acetylglucosamine 6-phosphate	C00357	HMDB01062	300.048	9.15125	-0.0504977	-0.0991469	0.00663368	0.0155317	-0.00891778
A_0067	N-Acetylglucosamine 1-phosphate	C04256	HMDB01367	300.049	9.52668	-0.0427131	-0.0997314	-0.0251149	-0.0539243	0.0601062
A_0068	dUMP	C00365	HMDB01409	307.033	9.94826	-0.0709975	0.0703288	-0.0420574	0.0575762	0.0328548
A_0069	N-Acetylneuraminic acid	C00270	HMDB00230	308.098	7.20118	-0.09011	0.0331794	0.0150182	0.0116505	-0.0271238
A_0070	Ribulose 1,5-diphosphate	C01182	No ID	308.977	15.6713	0.0695551	0.0690436	-0.0313795	-0.0185117	0.0990808
A_0071	dTMP	C00364	HMDB01227	321.048	9.54895	-0.0891999	0.033537	-0.0278602	-0.0368147	0.00226608
A_0072	CMP	C00055	HMDB00095	322.044	9.56955	-0.0930666	-0.0171498	0.0200175	0.0109663	0.0129099
A_0073	UMP	C00105	HMDB00288	323.028	9.79244	-0.0936184	-0.00610736	0.00932571	0.0337355	0.0197209
A_0074	N-Glycolylneuraminic acid	C03410	HMDB00833	324.094	7.17715	-0.0541849	0.08431	0.0595966	-0.05089	-0.0820745
A_0076	Phytic acid_divalent	C01204	HMDB03502	328.923	16.2842	-0.0918027	0.0204963	-0.0378411	-0.00215888	-0.00655472
A_0077	dAMP	C00360	HMDB00905	330.059	9.36212	-0.0844871	0.0273168	0.0596388	0.0170473	0.0910835
A_0078	5-Aminoimidazole-4-carboxamide ribotide	C04677	HMDB01517	337.055	9.429	0.0111013	0.116239	-0.0134398	0.0231237	-0.00438843
A_0079	Fructose 1,6-diphosphate	C00354	HMDB01058	338.988	14.5664	-0.0655328	-0.0829305	-0.0309249	0.0207474	0.000718988
A_0081	AMP	C00020	HMDB00045	346.055	9.27128	-0.0926267	-0.0210844	0.0156456	0.0191016	-0.0039053
A_0082	IMP	C00130	HMDB00175	347.04	9.57125	0.059665	0.0844777	-0.0666067	0.0139054	-0.00683349
A_0083	GMP	C00144	HMDB01397	362.051	9.1529	-0.0921795	-0.0236231	0.0167896	0.0202189	0.00100353
A_0084	XA0055	-	-	368.999	14.278	-0.0828515	-0.0484982	-0.00392028	0.0631165	-0.0457597
A_0085	NADPH_divalent	C00005	HMDB00221	371.538	11.2807	0.0891574	0.0104785	0.0714746	0.0082883	0.026244
A_0086	CoA_divalent	C00010	HMDB01423	382.552	10.6236	0.0717664	0.0350521	-0.115364	0.0622403	-0.0680291
A_0087	PRPP	C00119	HMDB00280	388.945	16.8191	0.0871366	0.0393776	-0.0295998	0.00197904	0.0489105
A_0088	dTDP	C00363	HMDB01274	401.016	11.3029	-0.0131831	0.106562	0.0452407	0.0916643	-0.0576991
A_0089	CDP	C00112	HMDB01546	402.011	11.4399	0.091343	0.00526312	-0.0485658	-0.00915299	0.0460186
A_0090	UDP	C00015	HMDB00295	402.994	11.6452	0.0871628	0.0385786	-0.03898	0.0129346	0.0366465
A_0091	Acetyl CoA_divalent	C00024	HMDB01206	403.553	10.2126	-0.0915185	-0.020296	-0.0107811	-0.0471385	0.0290115
A_0092	dADP	C00206	HMDB01508	410.023	10.9938	0.0725099	0.0152219	0.0482305	0.167802	-0.0736853
A_0094	Adenosine 5'-phosphosulfate	C00224	HMDB01003	426.012	10.1035	-0.0436636	-0.0980728	-0.049459	-0.0353518	-0.0583775
A_0095	ADP	C00008	HMDB01341	426.021	10.9075	0.0893171	0.0042407	-0.0700978	0.0236351	0.0298296
A_0096	GDP	C00035	HMDB01201	442.017	10.743	0.0837399	-0.0120855	-0.101025	0.0300913	0.0198191
A_0097	XA0065	-	-	445.054	6.95893	-0.0214298	0.0547009	-0.182961	-0.078609	-0.0621355
A_0099	dTTP	C00459	HMDB01342	480.982	12.1042	0.0883674	0.0354522	-0.0399293	0.0116617	0.0222247
A_0100	CTP	C00063	HMDB00082	481.978	12.3241	0.089602	0.0171361	-0.0502046	0.0311125	0.0499057
A_0101	UTP	C00075	HMDB00285	482.961	12.5446	0.0891898	0.0272194	-0.0544797	0.0043746	0.0103877
A_0102	CDP-choline	C00307	HMDB01413	487.099	6.8111	0.0219804	0.1008	-0.101726	-0.0392603	-0.00335317
A_0104	ATP	C00002	HMDB00538	505.989	11.7341	0.0923232	0.00653137	-0.0447258	0.00637341	0.0250492
A_0105	GTP	C00044	HMDB01273	521.984	11.4535	0.0933519	-0.000236503	-0.0321323	-0.00613394	0.0249971
A_0106	dTDP-glucose	C00842	HMDB01328	563.068	8.44448	-0.0487143	-0.07868	0.0802971	0.0745987	-0.106364
A_0107	UDP-glucose UDP-galactose	C00029 C00052	HMDB00286 HMDB00302	565.048	8.62458	-0.0884303	0.0223474	-0.0527025	0.0435049	-0.0427055
A_0108	UDP-glucuronic acid	C00167	HMDB00935	579.028	11.0171	-0.0488478	-0.0907218	-0.0646741	0.0554274	0.053213
A_0109	ADP-glucose GDP-fucose	C00498 C00325	HMDB06557 HMDB01095	588.077	8.29678	-0.0820867	0.0163786	-0.0845747	0.086742	-0.0361883
A_0110	GDP-glucose GDP-mannose GDP-galactose	C00394 C00096 C02280	HMDB03351 HMDB01163 No ID	604.071	8.26938	-0.0791874	-0.049356	0.0460486	0.0326616	-0.0872311
A_0111	UDP-N-acetylgalactosamine UDP-N-acetylglucosamine	C00203 C00043	HMDB00304 HMDB00290	606.075	8.44272	-0.0681333	-0.0812751	0.00929314	0.0121056	0.0046468
A_0112	CMP-N-acetylneuraminate	C00128	HMDB01176	613.141	8.14921	-0.0777655	0.0550364	0.0397105	0.0714542	-0.0469223
A_0113	NAD+	C00003	HMDB00902	662.104	6.57393	-0.035617	0.0726955	-0.147633	-0.0169147	0.0817392
A_0114	NADP+	C00006	HMDB00217	742.072	9.35876	-0.0717203	0.0448293	-0.07781	0.0849789	0.0970771
C_0001	Urea	C00086	HMDB00294	61.0401	23.8173	-0.0879336	-0.0303086	0.0426658	0.0339266	0.0489927
C_0002	Ethanolamine	C00189	HMDB00149	62.0604	6.79139	-0.0856342	-0.0486978	-0.0183295	0.0114192	0.0101314
C_0003	Gly	C00037	HMDB00123	76.0392	8.92319	-0.0824559	0.0537537	-0.0176679	-0.0256215	-0.0438516
C_0004	Putrescine	C00134	HMDB01414	89.1074	5.0219	-0.079455	-0.0586124	-0.0245964	-0.0140419	-0.0586358
C_0005	β-Ala	C00099	HMDB00056	90.0549	7.86446	-0.012855	0.116283	-0.0142037	0.00226718	0.000572353
C_0006	Ala	C00041,C00133,C01401	HMDB00161,HMDB01310	90.055	9.72121	0.045236	0.0815175	-0.0825987	-0.123305	0.0011963
C_0007	Sarcosine	C00213	HMDB00271	90.055	10.2101	-0.0459771	0.00848683	-0.196477	-0.0487088	-0.026396
C_0008	Glycerol	C00116	HMDB00131	93.0547	24.9535	-0.0640395	-0.0830212	-0.0286329	-0.0464837	0.0222292
C_0009	1-Aminocyclopropane-1-carboxylic acid Homoserinelactone	C01234 No ID	No ID No ID	102.056	7.6202	-0.0389049	0.0820094	0.0258595	-0.172753	0.0375844
C_0010	Cadaverine	C01672	HMDB02322	103.123	5.31949	-0.0805479	0.0453576	-0.0604529	-0.0697717	0.0233723
C_0012	GABA	C00334	HMDB00112	104.07	8.25864	0.0565352	0.0882038	-0.0393131	-0.0397521	-0.0603099
C_0013	2-Aminoisobutyric acid 2-Aminobutyric acid	C03665 C02261,C02356	HMDB01906 HMDB00452	104.071	10.4064	-0.0824521	0.0538516	-0.0329684	-0.00505627	0.0318501
C_0014	3-Aminoisobutyric acid	C03284,C05145	HMDB03911	104.071	8.4291	-0.0145884	-0.0562097	0.146343	0.171707	0.0563874
C_0015	Choline	C00114	HMDB00097	104.107	7.34266	-0.0867076	-0.0449213	-0.0108615	0.0160315	-0.0302433
C_0016	Ser	C00065,C00716,C00740	HMDB00187,HMDB03406	106.05	10.7807	-0.00165928	0.116945	-0.0200769	-0.00185325	-0.018516
C_0017	Diethanolamine	C06772	HMDB04437	106.086	8.2124	0.0577031	-0.075103	-0.041146	-0.0906796	0.10329
C_0018	Hypotaurine	C00519	HMDB00965	110.027	20.1982	-0.0884401	0.026028	0.037563	-0.0543622	0.0443061
C_0021	Creatinine	C00791	HMDB00562	114.066	7.83116	-0.085623	-0.0480776	-0.00227135	-0.00320144	-0.0372328
C_0022	Pro	C00148,C00763,C16435	HMDB00162,HMDB03411	116.07	11.6942	-0.0916347	-0.0202229	-0.0341241	-0.0284111	-0.0109221
C_0023	5-Aminovaleric acid	C00431	HMDB03355	118.086	8.65103	0.00395606	0.107662	0.0221551	0.0970563	0.0731965
C_0024	Val	C00183,C06417,C16436	HMDB00883	118.086	10.8252	-0.0807571	0.0600441	-0.0147211	-0.004922	-0.0249668
C_0025	Betaine	C00719	HMDB00043	118.086	12.2113	-0.0837934	0.0466051	-0.052408	-0.00832265	-0.0242661
C_0026	Homoserine	C00263	HMDB00719	120.064	10.884	0.0173817	0.0709606	-0.118293	0.149238	0.103657
C_0027	Thr	C00188,C00820	HMDB00167	120.065	11.3607	-0.0847201	0.0518971	0.00308364	-0.0118427	0.0110294
C_0028	4-Amino-3-hydroxybutyric acid	C03678	No ID	120.065	8.45728	-0.0159307	0.108437	0.0704278	0.0179363	0.0512058
C_0030	Cys	C00097,C00736,C00793	HMDB00574,HMDB03417	122.027	12.2392	0.0356885	0.108164	0.0101798	-0.0051301	-0.0317289
C_0031	2-Amino-2-(hydroxymethyl)-1,3-propanediol	C07182	No ID	122.081	8.94907	-0.0525378	-0.0975538	0.00807141	0.01396	-0.00015029
C_0032	Nicotinamide	C00153	HMDB01406	123.055	7.92921	-0.0909745	-0.0291311	0.0172206	-0.00875004	-0.0271861
C_0033	Taurine	C00245	HMDB00251	126.022	24.9237	-0.0407457	0.101985	0.000952201	-0.0643716	-0.0438879
C_0035	Imidazole-4-acetic acid	C02835	HMDB02024	127.05	8.63078	0.0213245	0.0696944	0.117553	-0.141053	-0.115536
C_0036	XC0016	-	-	129.066	9.45458	-0.0404361	0.10455	-0.0306479	0.0247984	-0.0166858
C_0037	Pipecolic acid	C00408	HMDB00070,HMDB00716,HMDB05960	130.086	11.1115	-0.0658364	-0.00881165	-0.0690572	-0.174632	0.100245
C_0038	trans-Glutaconic acid	C02214	HMDB00620	131.033	26.0305	0.0213245	0.0696944	0.117553	-0.141053	-0.115536
C_0039	Hydroxyproline	C01157	HMDB00725	132.065	13.0809	-0.0911537	0.0287425	0.00603824	0.0278132	0.0159046
C_0040	Creatine	C00300	HMDB00064	132.076	9.5342	-0.0492831	0.1003	0.0025936	0.00451557	-0.00879477
C_0041	Ile	C00407,C06418,C16434	HMDB00172	132.101	11.0364	-0.0835378	0.0537638	0.0124297	-0.0138204	-0.024954
C_0042	Leu	C00123,C01570,C16439	HMDB00687	132.101	11.1568	-0.07234	0.07353	-0.0304733	-0.016601	-0.0195689
C_0043	Asn	C00152,C01905,C16438	HMDB00168	133.06	11.3255	-0.0486098	0.100484	0.00913689	0.0139963	0.0149507
C_0044	Gly-Gly	C02037	HMDB11733	133.06	9.01203	0.00136418	0.115724	-0.00742507	-0.016566	-0.054114
C_0045	Ornithine	C00077,C00515,C01602	HMDB00214,HMDB03374	133.097	7.29827	-0.0127266	-0.105174	-0.0788947	0.0411362	0.0706206
C_0046	Thiaproline	No ID	No ID	134.027	15.2715	0.0430418	0.00992634	-0.18604	0.0897192	-0.0717507
C_0047	Asp	C00049,C00402,C16433	HMDB00191,HMDB06483	134.045	12.5303	-0.0312439	0.108997	-0.0225022	-0.0418382	-0.0196914
C_0048	Homocysteine	C00155,C05330	HMDB00742	136.043	11.316	-0.0279433	0.0931314	0.0815635	0.0668938	0.109456
C_0049	S-Methylcysteine	No ID	HMDB02108	136.043	12.5469	-0.0498577	0.0541451	-0.137927	0.00182588	-0.127187
C_0051	Hypoxanthine	C00262	HMDB00157	137.045	11.9926	-0.0938875	-0.0116383	0.00870309	-0.0151255	-0.00943677
C_0052	1-Methylnicotinamide	C02918	HMDB00699	137.07	7.88112	-0.0629172	-0.0862071	0.00979751	-0.0136596	0.0416383
C_0055	1-Methyl-4-imidazoleacetic acid	C05828	HMDB02820	141.065	8.86579	-0.0126116	0.0867817	0.135351	-0.0457143	-0.0866549
C_0056	1H-Imidazole-4-propionic acid	No ID	No ID	141.066	8.71214	-0.0338724	0.106607	0.0392058	-0.0399668	-0.0206326
C_0057	4-Guanidinobutyric acid	C01035	HMDB03464	146.093	8.89726	0.00781941	0.103954	-0.0687551	0.106673	0.0119642
C_0058	γ-Butyrobetaine	C01181	HMDB01161	146.117	8.69732	-0.081576	-0.0578957	-0.0214613	-0.0177864	0.0130795
C_0059	Spermidine	C00315	HMDB01257	146.165	4.826	-0.0364663	-0.00317375	-0.134041	0.0977915	-0.208959
C_0060	Gln	C00064,C00303,C00819	HMDB00641,HMDB03423	147.076	11.6312	-0.074072	0.0730799	-0.00339276	0.00218096	-0.00426952
C_0061	Lys	C00047,C00739,C16440	HMDB00182,HMDB03405	147.112	7.36855	-0.066041	0.0825218	-0.00613754	0.038374	-0.0195226
C_0062	N-Acetylserine	No ID	HMDB02931	148.06	26.2355	-0.0189674	0.113057	-0.0217319	-0.0148124	-0.0509192
C_0063	Glu	C00025,C00217,C00302	HMDB00148,HMDB03339	148.06	11.8258	-0.0932955	0.0136308	-0.00826771	-0.0271103	-0.0214425
C_0064	Met	C00073,C00855,C01733	HMDB00696	150.058	11.6016	-0.0561325	0.0927277	0.0316286	-0.020117	-0.0175141
C_0066	His	C00135,C00768,C06419	HMDB00177	156.076	7.82007	-0.0897352	0.0327507	0.00467745	0.0236133	0.0410325
C_0067	Imidazolelactic acid	C05568	No ID	157.061	9.51566	-0.0779252	0.0575733	-0.0468071	-0.0283722	-0.0580036
C_0068	N6-Methyllysine	C02728	HMDB02038	161.129	7.60723	-0.0579224	-0.0507975	-0.0146822	0.10023	-0.186545
C_0069	O-Acetylhomoserine 2-Aminoadipic acid	C01077 C00956	No ID HMDB00510	162.075	11.8109	-0.0545982	0.093526	-0.0209892	-0.03732	0.0343899
C_0070	Carnitine	C00318,C00487,C15025	HMDB00062	162.112	9.16756	-0.0442857	0.0639602	-0.115028	-0.146504	-0.0267967
C_0071	Methionine sulfoxide	C02989	HMDB02005	166.055	12.7787	-0.090723	0.00532274	-0.0363199	0.0704116	0.000572251
C_0072	Phe	C00079,C02057,C02265	HMDB00159	166.086	12.0167	-0.0810876	0.0564709	0.0172296	-0.00116421	-0.0552793
C_0073	Pyridoxal	C00250	HMDB01545	168.065	9.45831	-0.0756157	-0.0667155	-0.0379791	0.0290736	-0.0171421
C_0074	Pyridoxine	C00314	HMDB00239	170.08	9.30276	-0.0867283	-0.0409272	-0.00704268	-0.058882	-0.000388392
C_0075	1-Methylhistidine 3-Methylhistidine	No ID C01152	HMDB00001 HMDB00479	170.092	8.0236	-0.0927103	0.00106172	0.0186591	0.00903356	0.0579445
C_0076	N5-Ethylglutamine	C01047	No ID	175.108	12.3263	-0.0847575	0.0449096	-0.000118208	0.0561623	0.0429596
C_0077	N-Acetylornithine	C00437	HMDB03357	175.108	10.3012	0.00899218	0.113921	-0.0346192	-0.0421456	0.0343389
C_0078	Arg	C00062,C00792	HMDB00517,HMDB03416	175.118	7.62389	-0.0423506	0.103896	0.00659347	0.023904	-0.0358582
C_0079	Citrulline	C00327	HMDB00904	176.103	11.9667	-0.0911456	-0.0254064	0.00189375	0.0406075	-0.0270509
C_0080	Gluconolactone	C00198	HMDB00150	179.054	25.9416	-0.0350174	0.0858232	0.0525772	0.0197075	0.170806
C_0081	Tyr	C00082,C01536,C06420	HMDB00158	182.081	12.3133	-0.0902189	0.0331377	0.0200025	-0.0121286	-0.0126816
C_0082	Phosphorylcholine	C00588	HMDB01565	184.073	23.1191	-0.0909659	0.0145485	-0.0226855	-0.0342453	0.0630586
C_0083	N8-Acetylspermidine	C01029	HMDB02189	188.175	6.78216	0.0106275	-0.116198	-0.00396095	-0.0290554	-0.0139027
C_0084	N-Acetyllysine	C12989	HMDB00446	189.122	10.5745	0.0235657	0.0962619	0.0877615	0.107149	0.00628108
C_0085	N6-Acetyllysine	C02727	HMDB00206	189.123	12.402	0.0171358	0.0642099	0.126522	0.180184	0.0474303
C_0086	Nω-Methylarginine	No ID	No ID	189.133	7.99446	-0.0327189	0.10201	0.061382	0.0334301	-0.0692463
C_0087	Gly-Asp	No ID	No ID	191.066	10.6714	-0.0558524	0.0710322	0.0511645	0.062311	0.144308
C_0088	N-Acetylhistidine	C02997	No ID	198.088	10.6084	-0.0487141	0.100033	0.00395413	-0.0100449	0.0322924
C_0089	ADMA	C03626	HMDB01539	203.15	8.22903	0.00037824	0.1171	-0.0180313	-0.0140009	-0.00565945
C_0090	SDMA	No ID	HMDB03334	203.15	8.37154	0.0179825	0.114482	-0.0196508	0.0256691	0.014305
C_0091	Spermine	C00750	HMDB01256	203.222	4.78904	-0.0225978	0.05763	-0.0294897	-0.0409004	-0.266722
C_0092	O-Acetylcarnitine	C02571	HMDB00201	204.122	9.74344	-0.0922232	-0.0246049	-0.00370062	-0.0173401	0.0141681
C_0093	Trp	C00078,C00525,C00806	HMDB00929	205.097	11.9296	-0.0913925	0.023203	-0.0114001	-0.0419388	0.0253274
C_0094	Kynurenine	C00328,C01718	HMDB00684	209.091	10.664	-0.0753314	0.0148303	0.0110339	-0.0982119	-0.16126
C_0095	XC0061	-	-	218.138	10.0546	-0.0927589	-0.0190718	0.00446791	-0.0318823	0.00744961
C_0096	N-Acetylglucosylamine	C01239	HMDB01104	221.112	10.7381	-0.0555515	0.045637	0.0946344	0.0729294	0.17232
C_0097	N-Acetylgalactosamine N-Acetylmannosamine N-Acetylglucosamine	C01132 C00645 C00140	HMDB00853 HMDB01129 HMDB00215	222.096	24.9909	-0.0812097	-0.0543663	0.0146406	-0.0438578	-0.0509522
C_0098	Cystathionine	C00542,C02291	HMDB00099	223.074	10.6918	-0.0320313	-0.108527	0.00163398	-0.0384576	0.0435781
C_0099	Carnosine	C00386	HMDB00033	227.114	7.24834	-0.0302673	-0.0610311	0.0260769	-0.235617	0.0491903
C_0100	Isobutyrylcarnitine	No ID	HMDB00736	232.154	10.2527	-0.0496879	-0.0881531	-0.0828094	0.0111988	0.0580775
C_0101	Butyrylcarnitine	C02862	HMDB02013	232.154	10.3361	-0.0459938	0.075917	0.0239386	-0.130006	0.128651
C_0102	Thr-Asp Ser-Glu	No ID No ID	No ID No ID	235.093	11.5623	0.00746929	0.0841276	-0.142118	-0.0961817	-0.0181892
C_0104	Cytidine	C00475	HMDB00089	244.094	10.4565	-0.0926456	-0.0228715	-0.00972126	0.00856946	-0.00117561
C_0105	Uridine	C00299	HMDB00296	245.077	25.041	-0.0923042	0.0193949	-0.00719977	-0.0361058	0.0238924
C_0106	Isovalerylcarnitine	No ID	HMDB00688	246.169	10.4936	-0.0847182	-0.049519	0.013549	0.00935608	0.0411394
C_0107	Glycerophosphocholine	C00670	HMDB00086	258.11	24.4561	0.0300654	-0.108818	-0.0283974	-0.0463797	0.022165
C_0108	Thiamine	C00378	HMDB00235	265.111	7.05775	-0.0810013	-0.0596747	0.0171008	0.00652475	0.0179213
C_0109	Adenosine	C00212	HMDB00050	268.103	10.6621	-0.0910826	-0.0314587	0.00533727	-0.00517653	0.00364748
C_0110	2'-Deoxyguanosine	C00330	HMDB00085	268.104	12.4635	0.021991	-0.0540471	-0.0332751	-0.239682	0.103432
C_0111	Inosine	C00294	HMDB00195	269.087	21.8258	-0.0925967	-0.0200903	-0.00696687	-0.0296076	0.0144196
C_0112	Glu-Glu	C01425	No ID	277.101	11.7869	-0.0209934	0.0891199	-0.114386	-0.106868	0.0296472
C_0113	Saccharopine	C00449	HMDB00279	277.141	11.6089	0.00806284	0.0783157	-0.042108	0.216181	-0.0424315
C_0114	1-Methyladenosine	C02494	HMDB03331	282.119	10.7677	-0.0867259	-0.00686017	-0.0594421	0.0892938	0.0208192
C_0115	Guanosine	C00387	HMDB00133	284.098	13.6057	-0.0873298	0.0140702	-0.0698333	-0.0620497	-0.00397593
C_0116	Argininosuccinic acid	C03406	HMDB00052	291.13	10.1546	-0.0198773	0.111747	-0.0384668	-0.0473488	-0.0110259
C_0117	5'-Deoxy-5'-methylthioadenosine	C00170	HMDB01173	298.094	10.8886	-0.0729522	0.0332612	-0.0812776	0.113727	0.0816046
C_0118	Glutathione (GSSG)_divalent	C00127	HMDB03337	307.082	13.2403	0.0787148	-0.0514009	-0.0722971	-0.0320603	0.0271012
C_0119	Glutathione (GSH)	C00051	HMDB00125	308.09	14.4275	-0.0888444	0.0346088	0.010828	-0.0385388	-0.0369924
C_0120	S-Methylglutathione	C11347	No ID	322.107	14.5933	0.0213245	0.0696944	0.117553	-0.141053	-0.115536
C_0121	XC0132	-	-	325.16	9.3509	-0.08178	-0.0497296	-0.0177641	0.0632852	0.0513442
C_0122	NMN	C00455	HMDB00229	335.063	23.2848	-0.0772639	0.050188	-0.0273886	-0.0797339	0.0853565
C_0123	Gibberellic acid	C01699	HMDB03559	347.149	25.0971	0.029846	-0.0901315	-0.122882	0.00194538	0.0553472
C_0124	XC0137	-	-	350.099	14.7381	0.0613976	-0.0880087	-0.0250167	-0.0251077	0.000917598
C_0125	Riboflavin	C00255	HMDB00244	377.148	24.7907	0.0444576	-0.00438115	-0.182724	0.06797	-0.103101
C_0126	S-Lactoylglutathione	C03451	HMDB01066	380.112	15.0546	-0.0859426	-0.0477427	0.0216626	0.000661828	-0.00789536
C_0127	S-Adenosylhomocysteine	C00021	HMDB00939	385.129	9.40646	-0.0929682	0.00358218	0.0165306	-0.04868	-0.0157505
C_0128	S-Adenosylmethionine	C00019	HMDB01185	399.144	7.62203	-0.0458927	0.101131	-0.0327213	-0.0212322	0.00289925
ID consists of analysis mode and number. C and A indicate cation and anion modes, respectively.
†Putative metabolites that were assigned on the basis of m/z and MT in the HMT standard compound library.
The data are sorted by the ID number in ascending order.

## Sheet: HeatMap
HCA							※The background color of the cells is the same as the heat map in newer versions of MS Excel 2007.
Line	ID	HMT DB†			m/z	MT/RT	Standardized Relative Area§
		Compound name	KEGG ID	HMDB ID			A-1	A-2	B-1	B-2	C-1	C-2
1	A_0092	dADP	C00206	HMDB01508	410.023	10.9938	0.153609	-2.01752	0.374733	0.627106	0.450308	0.411765
2	A_0085	NADPH_divalent	C00005	HMDB00221	371.538	11.2807	-0.836766	-1.52389	0.780826	0.217707	1.12424	0.237887
3	A_0105	GTP	C00044	HMDB01273	521.984	11.4535	-1.27444	-1.2456	0.270197	0.543609	0.861807	0.844426
4	A_0089	CDP	C00112	HMDB01546	402.011	11.4399	-1.38221	-1.12705	0.205464	0.699904	0.823561	0.780333
5	A_0104	ATP	C00002	HMDB00538	505.989	11.7341	-1.27351	-1.25303	0.239366	0.708426	0.752627	0.826121
6	A_0100	CTP	C00063	HMDB00082	481.978	12.3241	-1.23934	-1.25776	0.179323	0.963485	0.724911	0.629381
7	A_0095	ADP	C00008	HMDB01341	426.021	10.9075	-1.25652	-1.19408	0.0229277	0.853471	0.670192	0.90401
8	A_0096	GDP	C00035	HMDB01201	442.017	10.743	-1.20195	-1.05082	-0.309489	0.802015	0.594773	1.16547
9	A_0101	UTP	C00075	HMDB00285	482.961	12.5446	-1.31141	-1.22757	0.431505	0.92134	0.461251	0.724884
10	A_0099	dTTP	C00459	HMDB01342	480.982	12.1042	-1.26949	-1.26949	0.529266	0.98541	0.48978	0.534534
11	A_0090	UDP	C00015	HMDB00295	402.994	11.6452	-1.28645	-1.23509	0.523975	1.04188	0.515663	0.440028
12	A_0087	PRPP	C00119	HMDB00280	388.945	16.8191	-1.32841	-1.19535	0.580929	0.996263	0.592585	0.353979
13	A_0039	N-Carbamoylaspartic acid	C00438	HMDB00828	175.036	15.4534	-1.25772	-1.25772	0.915625	0.813416	0.509567	0.276822
14	A_0026	Dihydroorotic acid	C00337	HMDB00528	157.025	9.36564	-1.18941	-1.22188	0.937251	1.06249	0.193424	0.218119
15	A_0070	Ribulose 1,5-diphosphate	C01182	No ID	308.977	15.6713	-1.41301	-0.790591	0.744282	1.27842	0.385156	-0.204261
16	A_0036	Decanoic acid	C01571	HMDB00511	171.139	7.93802	-1.16607	-0.768229	0.306453	1.71781	-0.0197213	-0.0702477
17	A_0027	Pelargonic acid	C01601	HMDB00847	157.123	8.10625	-1.68502	-0.131735	0.082344	1.43342	0.285723	0.0152656
18	C_0006	Ala	C00041,C00133,C01401	HMDB00161,HMDB01310	90.055	9.72121	-1.59036	-0.0949307	1.062	1.0099	-0.539186	0.152571
19	C_0012	GABA	C00334	HMDB00112	104.07	8.25864	-1.10365	-0.824503	1.26072	1.07748	-0.570872	0.160824
20	A_0082	IMP	C00130	HMDB00175	347.04	9.57125	-1.10674	-0.89565	0.830894	1.45577	-0.390011	0.105742
21	A_0014	Benzoic acid	C00180	HMDB01870	121.03	9.83185	-0.597756	-1.37248	0.558877	1.31926	-0.546389	0.638482
22	A_0086	CoA_divalent	C00010	HMDB01423	382.552	10.6236	-0.93321	-1.18546	0.148217	1.24325	-0.304135	1.03134
23	C_0046	Thiaproline	No ID	No ID	134.027	15.2715	-0.645437	-0.645437	-0.645437	1.26934	-0.645437	1.31241
24	C_0125	Riboflavin	C00255	HMDB00244	377.148	24.7907	-0.634406	-0.634406	-0.634406	0.976972	-0.634406	1.56065
25	A_0062	myo-Inositol 2-phosphate	No ID	No ID	259.022	10.4417	0.351622	0.22241	-1.2071	-0.923384	-0.0298213	1.58628
26	C_0083	N8-Acetylspermidine	C01029	HMDB02189	188.175	6.78216	0.118144	0.0858003	-1.04128	-1.27894	0.959562	1.15671
27	C_0107	Glycerophosphocholine	C00670	HMDB00086	258.11	24.4561	-0.365155	-0.0157178	-1.00781	-0.998118	1.1383	1.2485
28	C_0123	Gibberellic acid	C01699	HMDB03559	347.149	25.0971	-0.612073	0.0938446	-1.46549	-0.150718	0.777137	1.3573
29	A_0021	Ethanolamine phosphate	C00346	HMDB00224	140.012	7.99813	-0.574876	-0.20629	-1.08613	-0.435239	0.600351	1.70218
30	A_0050	Lauric acid	C02679	HMDB00638	199.17	7.63576	-0.648281	-0.157189	-1.07057	-0.3428	0.465311	1.75353
31	A_0046	Isocitric acid	C00311	HMDB00193	191.02	28.6177	-1.01915	-0.578329	-0.771187	0.237761	0.471629	1.65927
32	C_0118	Glutathione (GSSG)_divalent	C00127	HMDB03337	307.082	13.2403	-1.20589	-0.749859	-0.433682	0.0520976	0.993741	1.34359
33	A_0037	cis-Aconitic acid	C00417	HMDB00072	173.008	27.7904	-0.857069	-0.850563	-0.608255	-0.101294	0.861922	1.55526
34	A_0064	6-Phosphogluconic acid	C00345	HMDB01316	275.017	14.6552	-0.573121	-1.04601	-0.524462	-0.311138	0.916972	1.53776
35	C_0124	XC0137	-	-	350.099	14.7381	-0.644321	-0.644321	-0.644321	-0.644321	1.19321	1.38407
36	C_0017	Diethanolamine	C06772	HMDB04437	106.086	8.2124	-1.19235	-0.116385	-0.627704	-0.460224	1.40684	0.989816
37	A_0043	XA0017	-	-	186.114	7.8606	-0.408248	-0.408248	-0.408248	-0.408248	2.04124	-0.408248
38	C_0110	2'-Deoxyguanosine	C00330	HMDB00085	268.104	12.4635	-1.45176	0.939267	-0.0916308	-0.901477	0.919659	0.585946
39	C_0099	Carnosine	C00386	HMDB00033	227.114	7.24834	-0.485067	1.45626	-0.0420133	-1.54629	0.48295	0.134152
40	A_0018	2-Hydroxy-4-methylvaleric acid	C03264	HMDB00624	131.072	8.83107	0.924987	0.873234	0.445987	-1.24876	0.253307	-1.24876
41	A_0077	dAMP	C00360	HMDB00905	330.059	9.36212	0.988959	1.18589	-0.115088	-0.0835319	-0.421262	-1.55497
42	C_0018	Hypotaurine	C00519	HMDB00965	110.027	20.1982	0.754108	1.48736	0.0759067	-0.337649	-0.72561	-1.25411
43	C_0122	NMN	C00455	HMDB00229	335.063	23.2848	0.129586	1.63585	0.0724835	0.254007	-0.888869	-1.20306
44	C_0010	Cadaverine	C01672	HMDB02322	103.123	5.31949	0.239489	1.62209	-0.0357651	0.249813	-1.25424	-0.821384
45	C_0115	Guanosine	C00387	HMDB00133	284.098	13.6057	0.470327	1.70758	-0.39609	-0.0913965	-1.21192	-0.478506
46	A_0076	Phytic acid_divalent	C01204	HMDB03502	328.923	16.2842	0.876501	1.44865	-0.385665	0.00243111	-1.19333	-0.748592
47	A_0071	dTMP	C00364	HMDB01227	321.048	9.54895	0.67495	1.51496	-0.106795	0.00879352	-1.20376	-0.888148
48	C_0082	Phosphorylcholine	C00588	HMDB01565	184.073	23.1191	0.654213	1.65958	-0.42997	-0.0913628	-0.801088	-0.991375
49	C_0093	Trp	C00078,C00525,C00806	HMDB00929	205.097	11.9296	0.718784	1.58152	-0.184783	-0.153751	-0.987265	-0.974506
50	C_0105	Uridine	C00299	HMDB00296	245.077	25.041	0.783526	1.56407	-0.224172	-0.200222	-0.955138	-0.968062
51	C_0127	S-Adenosylhomocysteine	C00021	HMDB00939	385.129	9.40646	0.9513	1.50327	-0.156368	-0.596036	-0.909367	-0.792803
52	C_0063	Glu	C00025,C00217,C00302	HMDB00148,HMDB03339	148.06	11.8258	0.942377	1.46788	-0.220288	-0.320554	-1.10591	-0.763502
53	A_0007	2-Hydroxybutyric acid	C05984	HMDB00008	103.041	9.74097	1.34678	1.10977	-0.426305	-0.346139	-1.18479	-0.499315
54	A_0013	2-Hydroxyvaleric acid	No ID	HMDB01863	117.056	9.21639	1.20151	1.21987	-0.381997	-0.16962	-1.20467	-0.665097
55	A_0107	UDP-glucose UDP-galactose	C00029 C00052	HMDB00286 HMDB00302	565.048	8.62458	1.05117	1.1917	-0.477587	0.179375	-1.3747	-0.56995
56	A_0016	4-Methyl-2-oxovaleric acid 3-Methyl-2-oxovaleric acid	C00233 C00671,C03465	HMDB00695 HMDB00491	129.056	9.54893	1.18271	1.07378	-0.228517	0.126223	-1.24997	-0.90423
57	A_0112	CMP-N-acetylneuraminate	C00128	HMDB01176	613.141	8.14921	1.28023	0.629281	0.251354	0.226558	-1.21154	-1.17588
58	C_0061	Lys	C00047,C00739,C16440	HMDB00182,HMDB03405	147.112	7.36855	0.701743	0.717612	0.425033	0.71618	-1.38219	-1.17838
59	C_0042	Leu	C00123,C01570,C16439	HMDB00687	132.101	11.1568	0.481721	1.09765	0.36108	0.528725	-1.46345	-1.00573
60	C_0060	Gln	C00064,C00303,C00819	HMDB00641,HMDB03423	147.076	11.6312	0.646138	1.01035	0.378681	0.485575	-1.31254	-1.2082
61	A_0051	Phosphocreatine	C02305	HMDB01511	210.028	12.2062	0.685667	1.05614	0.194748	0.534891	-1.10083	-1.37061
62	C_0027	Thr	C00188,C00820	HMDB00167	120.065	11.3607	0.764198	1.26349	0.147425	0.176863	-1.15745	-1.19453
63	C_0013	2-Aminoisobutyric acid 2-Aminobutyric acid	C03665 C02261,C02356	HMDB01906 HMDB00452	104.071	10.4064	0.591276	1.33673	-0.0512622	0.43365	-1.19933	-1.11107
64	C_0025	Betaine	C00719	HMDB00043	118.086	12.2113	0.66459	1.32241	-0.085715	0.31858	-1.45404	-0.765819
65	C_0067	Imidazolelactic acid	C05568	No ID	157.061	9.51566	0.56793	1.21655	0.217365	0.29898	-1.60535	-0.69547
66	C_0003	Gly	C00037	HMDB00123	76.0392	8.92319	0.715995	1.22902	0.247809	0.14566	-1.45207	-0.886418
67	C_0024	Val	C00183,C06417,C16436	HMDB00883	118.086	10.8252	0.73655	1.14503	0.228602	0.30976	-1.39721	-1.02274
68	C_0072	Phe	C00079,C02057,C02265	HMDB00159	166.086	12.0167	0.942581	0.997283	0.390168	0.0777669	-1.37702	-1.03078
69	A_0049	Erythrose 4-phosphate	C00279,C03604	HMDB01321	199.001	11.7974	0.943609	1.00678	0.443255	0.0132593	-1.24064	-1.16627
70	C_0041	Ile	C00407,C06418,C16434	HMDB00172	132.101	11.0364	0.844583	1.15683	0.300418	0.0806462	-1.27355	-1.10893
71	C_0119	Glutathione (GSH)	C00051	HMDB00125	308.09	14.4275	0.877867	1.33665	0.172995	-0.23807	-1.22648	-0.922964
72	C_0081	Tyr	C00082,C01536,C06420	HMDB00158	182.081	12.3133	0.992354	1.28111	0.0575422	-0.166387	-1.09266	-1.07196
73	A_0069	N-Acetylneuraminic acid	C00270	HMDB00230	308.098	7.20118	1.10565	1.17437	-0.005101	-0.0942412	-1.16719	-1.01349
74	C_0039	Hydroxyproline	C01157	HMDB00725	132.065	13.0809	1.07862	1.24087	-0.241423	0.0340886	-0.997955	-1.1142
75	C_0066	His	C00135,C00768,C06419	HMDB00177	156.076	7.82007	0.974567	1.28226	-0.242216	0.124182	-0.919883	-1.21891
76	C_0076	N5-Ethylglutamine	C01047	No ID	175.108	12.3263	0.998595	1.08421	-0.218911	0.40276	-0.977945	-1.28871
77	A_0038	N-Acetylaspartic acid	C01042	HMDB00812	174.04	14.5357	0.954731	1.02977	-0.370206	0.621786	-1.07131	-1.16477
78	A_0068	dUMP	C00365	HMDB01409	307.033	9.94826	0.642766	0.930876	-0.0618448	0.898669	-1.24834	-1.16212
79	A_0012	Succinic acid	C00042	HMDB00254	117.02	20.9469	0.729711	1.15191	-0.317578	0.686342	-1.26042	-0.989969
80	A_0015	5-Oxoproline	C01879	HMDB00267	128.035	9.47188	0.585803	1.38054	-0.438703	0.561651	-1.21852	-0.870775
81	A_0044	N-Acetylglutamic acid	C00624	HMDB01138	188.056	13.1598	0.567473	1.52541	-0.528854	0.38545	-1.08111	-0.868369
82	A_0114	NADP+	C00006	HMDB00217	742.072	9.35876	0.585593	1.08896	-0.715698	1.00806	-0.918348	-1.04856
83	C_0117	5'-Deoxy-5'-methylthioadenosine	C00170	HMDB01173	298.094	10.8886	0.778223	0.992548	-0.910428	0.960512	-0.910428	-0.910428
84	A_0025	Orotic acid	C00295	HMDB00226	155.01	9.95142	1.04424	1.07563	-0.898424	0.575405	-0.898424	-0.898424
85	C_0114	1-Methyladenosine	C02494	HMDB03331	282.119	10.7677	1.15859	1.16984	-1.08171	0.186111	-0.886592	-0.546232
86	C_0071	Methionine sulfoxide	C02989	HMDB02005	166.055	12.7787	1.21075	1.18563	-0.768503	0.091091	-1.02078	-0.698189
87	A_0109	ADP-glucose GDP-fucose	C00498 C00325	HMDB06557 HMDB01095	588.077	8.29678	1.0555	1.03669	-0.799416	0.440464	-1.35452	-0.378713
88	C_0094	Kynurenine	C00328,C01718	HMDB00684	209.091	10.664	0.786781	1.14695	0.495089	-0.833723	-1.45066	-0.14444
89	A_0058	myo-Inositol 1-phosphate myo-Inositol 3-phosphate	C01177 C04006	HMDB00213 HMDB06814	259.022	10.2448	-0.209048	1.9288	-0.525918	-0.111206	-0.966189	-0.116437
90	C_0037	Pipecolic acid	C00408	HMDB00070,HMDB00716,HMDB05960	130.086	11.1115	-0.408248	2.04124	-0.408248	-0.408248	-0.408248	-0.408248
91	A_0052	O-Succinylhomoserine	C01118	No ID	218.067	12.1567	0.478646	1.76142	-0.865135	-0.8975	-0.225455	-0.251978
92	A_0057	2-Deoxyglucose 6-phosphate	C06369	No ID	243.027	10.2432	0.780074	1.63331	-0.75289	-0.74773	-0.155316	-0.757445
93	C_0001	Urea	C00086	HMDB00294	61.0401	23.8173	1.30414	1.21247	-0.759868	-0.652374	-0.223301	-0.881067
94	C_0075	1-Methylhistidine 3-Methylhistidine	No ID C01152	HMDB00001 HMDB00479	170.092	8.0236	1.05569	1.41909	-0.51217	-0.296837	-0.574151	-1.09162
95	A_0005	Lactic acid	C00186,C00256,C01432	HMDB00190,HMDB01311	89.0249	10.8749	1.25038	1.2504	-0.588211	-0.193411	-0.78246	-0.936699
96	A_0073	UMP	C00105	HMDB00288	323.028	9.79244	1.24123	1.2993	-0.623707	-0.328765	-0.713077	-0.874981
97	A_0008	XA0002	-	-	110.985	15.7069	0.962131	1.52085	-0.974964	-0.502869	-0.66495	-0.340197
98	C_0022	Pro	C00148,C00763,C16435	HMDB00162,HMDB03411	116.07	11.6942	0.907195	1.58073	-0.696525	-0.534319	-0.870926	-0.386159
99	A_0091	Acetyl CoA_divalent	C00024	HMDB01206	403.553	10.2126	0.823664	1.66522	-0.62222	-0.62222	-0.62222	-0.62222
100	C_0111	Inosine	C00294	HMDB00195	269.087	21.8258	0.954576	1.57625	-0.629678	-0.613674	-0.677926	-0.609548
101	C_0095	XC0061	-	-	218.138	10.0546	0.998254	1.54228	-0.545907	-0.676876	-0.67407	-0.64368
102	C_0092	O-Acetylcarnitine	C02571	HMDB00201	204.122	9.74344	1.02832	1.52067	-0.696701	-0.634919	-0.626151	-0.59122
103	A_0028	3-Hydroxy-3-methylglutaric acid	C03761	No ID	161.044	15.4477	1.07028	1.48897	-0.639814	-0.639814	-0.639814	-0.639814
104	C_0051	Hypoxanthine	C00262	HMDB00157	137.045	11.9926	1.11092	1.44208	-0.469897	-0.601825	-0.796154	-0.685126
105	A_0022	2-Oxoglutaric acid	C00026	HMDB00208	145.015	21.4023	1.18138	1.39119	-0.549548	-0.632171	-0.699454	-0.691402
106	A_0072	CMP	C00055	HMDB00095	322.044	9.56955	1.22234	1.35057	-0.601229	-0.578415	-0.6094	-0.783864
107	A_0081	AMP	C00020	HMDB00045	346.055	9.27128	1.28395	1.29738	-0.647048	-0.604984	-0.657561	-0.671733
108	A_0083	GMP	C00144	HMDB01397	362.051	9.1529	1.28489	1.29611	-0.680132	-0.621603	-0.608681	-0.670587
109	A_0065	Sedoheptulose 7-phosphate	C05382	HMDB01068	289.032	9.58843	1.22104	1.35427	-0.712572	-0.542644	-0.632938	-0.687155
110	C_0104	Cytidine	C00475	HMDB00089	244.094	10.4565	1.15007	1.41262	-0.75376	-0.537316	-0.726571	-0.545044
111	C_0109	Adenosine	C00212	HMDB00050	268.103	10.6621	1.1415	1.42194	-0.734907	-0.724607	-0.568933	-0.534998
112	C_0032	Nicotinamide	C00153	HMDB01406	123.055	7.92921	1.2242	1.34007	-0.577449	-0.82674	-0.668651	-0.49143
113	C_0079	Citrulline	C00327	HMDB00904	176.103	11.9667	1.37237	1.19087	-0.761219	-0.557949	-0.752061	-0.492011
114	A_0032	Uric acid	C00366	HMDB00289	167.021	8.89739	1.31515	1.15629	-0.163924	-0.752419	-1.03366	-0.521436
115	C_0074	Pyridoxine	C00314	HMDB00239	170.08	9.30276	0.854805	1.59832	-0.692984	-0.932936	-0.518383	-0.30882
116	C_0097	N-Acetylgalactosamine N-Acetylmannosamine N-Acetylglucosamine	C01132 C00645 C00140	HMDB00853 HMDB01129 HMDB00215	222.096	24.9909	1.07753	1.32094	-0.64056	-1.20201	-0.483344	-0.0725525
117	C_0021	Creatinine	C00791	HMDB00562	114.066	7.83116	1.19592	1.29559	-0.829117	-0.917284	-0.578449	-0.166659
118	C_0015	Choline	C00114	HMDB00097	104.107	7.34266	1.23662	1.27081	-0.91534	-0.773038	-0.615611	-0.203445
119	C_0002	Ethanolamine	C00189	HMDB00149	62.0604	6.79139	1.10494	1.3746	-1.05799	-0.709111	-0.438717	-0.273722
120	C_0058	γ-Butyrobetaine	C01181	HMDB01161	146.117	8.69732	0.943409	1.45072	-1.06375	-0.86424	-0.32863	-0.13751
121	A_0034	Dihydroxyacetone phosphate	C00111	HMDB01473	168.991	12.6216	1.20098	1.22851	-1.09078	-0.860916	-0.198408	-0.279388
122	C_0108	Thiamine	C00378	HMDB00235	265.111	7.05775	1.17081	1.25888	-0.99056	-0.967149	-0.145206	-0.326767
123	C_0126	S-Lactoylglutathione	C03451	HMDB01066	380.112	15.0546	1.23724	1.27817	-0.796029	-0.952919	-0.376234	-0.390218
124	A_0003	Pyruvic acid	C00022	HMDB00243	87.0092	12.8652	1.24234	1.26814	-0.861462	-0.905506	-0.301304	-0.442215
125	A_0033	Glyceraldehyde 3-phosphate	C00118,C00661	HMDB01112	168.99	11.6007	1.21694	1.28228	-0.988616	-0.782648	-0.264105	-0.463852
126	C_0106	Isovalerylcarnitine	No ID	HMDB00688	246.169	10.4936	1.13429	1.34481	-0.980386	-0.804013	-0.180026	-0.514669
127	A_0055	Ribulose 5-phosphate	C00199,C01101	HMDB00618	229.012	10.9587	1.21499	1.30885	-0.937926	-0.685132	-0.283195	-0.617583
128	C_0121	XC0132	-	-	325.16	9.3509	1.20077	1.19839	-1.29808	-0.456559	-0.22014	-0.424386
129	C_0073	Pyridoxal	C00250	HMDB01545	168.065	9.45831	1.1071	1.18001	-1.27714	-0.76558	-0.381854	0.137467
130	C_0004	Putrescine	C00134	HMDB01414	89.1074	5.0219	1.07657	1.27595	-0.927532	-0.979503	-0.606139	0.160658
131	A_0042	3-Phosphoglyceric acid	C00197	HMDB00807	184.985	19.7115	1.25769	1.12284	-0.843578	-0.843578	-0.843578	0.1502
132	A_0084	XA0055	-	-	368.999	14.278	1.46103	0.990072	-1.01237	-0.704459	-0.584418	-0.14985
133	A_0110	GDP-glucose GDP-mannose GDP-galactose	C00394 C00096 C02280	HMDB03351 HMDB01163 No ID	604.071	8.26938	1.55244	0.839722	-0.592157	-1.10752	-0.530349	-0.162132
134	A_0006	3-Hydroxybutyric acid	C01089,C03197	HMDB00011,HMDB00357,HMDB00442	103.04	9.51807	1.12273	1.21026	-0.763615	-0.534679	-1.17706	0.142361
135	A_0047	Glucuronic acid Galacturonic acid	C00191 C00333	HMDB00127 HMDB02545	193.034	8.07479	0.777217	0.550352	-1.98531	0.252767	0.149208	0.255771
136	C_0045	Ornithine	C00077,C00515,C01602	HMDB00214,HMDB03374	133.097	7.29827	0.217172	0.516551	-1.78307	-0.51921	0.725403	0.84315
137	C_0098	Cystathionine	C00542,C02291	HMDB00099	223.074	10.6918	0.449032	0.848226	-1.24319	-1.30953	0.75103	0.50443
138	A_0067	N-Acetylglucosamine 1-phosphate	C04256	HMDB01367	300.049	9.52668	0.35213	1.15889	-1.31459	-1.15566	0.547528	0.411696
139	C_0100	Isobutyrylcarnitine	No ID	HMDB00736	232.154	10.2527	0.479542	1.14995	-1.6857	-0.592079	0.173532	0.474758
140	A_0108	UDP-glucuronic acid	C00167	HMDB00935	579.028	11.0171	0.740471	0.914866	-1.75131	-0.563889	0.252659	0.407206
141	A_0094	Adenosine 5'-phosphosulfate	C00224	HMDB01003	426.012	10.1035	0.60131	0.937083	-1.2066	-1.2066	-0.0452219	0.920038
142	A_0054	Ribose 5-phosphate	C00117	HMDB01548	229.012	10.553	0.793167	1.33443	-0.888993	-1.31206	-0.157783	0.231235
143	C_0008	Glycerol	C00116	HMDB00131	93.0547	24.9535	0.648446	1.36576	-1.20131	-1.10037	0.0464135	0.241054
144	C_0052	1-Methylnicotinamide	C02918	HMDB00699	137.07	7.88112	0.879127	1.16348	-1.19897	-1.15859	0.305794	0.00916137
145	A_0111	UDP-N-acetylgalactosamine UDP-N-acetylglucosamine	C00203 C00043	HMDB00304 HMDB00290	606.075	8.44272	1.11101	1.06758	-1.17312	-1.11509	0.0668291	0.0427937
146	A_0079	Fructose 1,6-diphosphate	C00354	HMDB01058	338.988	14.5664	0.990453	1.09692	-1.37699	-0.919031	-0.0588754	0.267526
147	A_0060	Fructose 6-phosphate	C05345,C00085	HMDB00124	259.022	9.93289	0.934665	1.09532	-1.49946	-0.785018	0.00547865	0.24901
148	A_0059	Glucose 6-phosphate	C00668,C01172,C00092	HMDB01401	259.022	9.83868	0.94151	1.07748	-1.3691	-1.00637	0.147762	0.20871
149	A_0061	Glucose 1-phosphate	C00103	HMDB01586	259.022	10.0805	0.970067	1.04555	-1.33332	-1.0538	0.12032	0.251181
150	C_0031	2-Amino-2-(hydroxymethyl)-1,3-propanediol	C07182	No ID	122.081	8.94907	0.992752	0.841393	-1.26526	-1.22167	0.320213	0.332571
151	A_0066	N-Acetylglucosamine 6-phosphate	C00357	HMDB01062	300.048	9.15125	0.993976	0.793787	-1.26361	-1.23605	0.311314	0.400583
152	A_0106	dTDP-glucose	C00842	HMDB01328	563.068	8.44448	1.62644	0.132745	-0.677329	-1.35105	0.0431414	0.226059
153	C_0068	N6-Methyllysine	C02728	HMDB02038	161.129	7.60723	1.59527	0.235093	-0.765385	-0.739969	-0.941496	0.616482
154	C_0059	Spermidine	C00315	HMDB01257	146.165	4.826	0.821793	0.133646	-0.652993	0.333866	-1.65354	1.01722
155	A_0063	Sorbitol 6-phosphate	C01096	HMDB05831	261.035	9.93807	0.492939	0.843924	-1.34085	0.134483	-1.11889	0.988395
156	A_0045	Citric acid	C00158	HMDB00094	191.019	25.9905	0.0560551	0.53381	-1.64323	0.315826	-0.536755	1.2743
157	A_0029	Terephthalic acid	C06337	HMDB02428	165.019	16.5875	-1.5153	1.05333	-0.712801	0.658325	-0.251442	0.767889
158	A_0035	Glycerol 3-phosphate	C00093	HMDB00126	171.007	12.0967	-0.556855	0.809761	-1.25727	1.42963	0.186883	-0.612147
159	A_0024	Phosphoglycolic acid	C00988	HMDB00816	154.975	22.6478	-0.617143	1.69776	-0.617143	0.770817	-0.617143	-0.617143
160	A_0113	NAD+	C00003	HMDB00902	662.104	6.57393	-0.565803	1.05384	-0.221487	1.39854	-1.13092	-0.534163
161	C_0102	Thr-Asp Ser-Glu	No ID No ID	No ID No ID	235.093	11.5623	-1.21091	0.486512	0.595834	1.2076	-1.21091	0.131864
162	C_0112	Glu-Glu	C01425	No ID	277.101	11.7869	-0.94466	0.966738	0.560755	1.08131	-1.22238	-0.441764
163	C_0070	Carnitine	C00318,C00487,C15025	HMDB00062	162.112	9.16756	-0.651669	1.39343	0.432646	0.487185	-1.4745	-0.187096
164	A_0097	XA0065	-	-	445.054	6.95893	-0.761805	0.915953	0.0114256	0.940175	-1.57397	0.468225
165	C_0007	Sarcosine	C00213	HMDB00271	90.055	10.2101	-0.331584	1.33566	-0.815569	0.58854	-1.33526	0.558221
166	C_0049	S-Methylcysteine	No ID	HMDB02108	136.043	12.5469	0.208313	0.793091	-0.0323388	0.749182	-1.92896	0.210714
167	A_0020	Threonic acid	C01620	HMDB00943	135.03	9.2336	0.179691	0.607837	-0.0342126	0.994721	-1.89377	0.145733
168	C_0091	Spermine	C00750	HMDB01256	203.222	4.78904	0.370327	-0.0144165	1.0665	-0.0154263	-1.87293	0.465954
169	C_0035	Imidazole-4-acetic acid	C02835	HMDB02024	127.05	8.63078	-0.408248	-0.408248	2.04124	-0.408248	-0.408248	-0.408248
170	C_0120	S-Methylglutathione	C11347	No ID	322.107	14.5933	-0.408248	-0.408248	2.04124	-0.408248	-0.408248	-0.408248
171	C_0038	trans-Glutaconic acid	C02214	HMDB00620	131.033	26.0305	-0.408248	-0.408248	2.04124	-0.408248	-0.408248	-0.408248
172	A_0056	XA0033	-	-	242.079	7.62379	-0.196618	-0.304516	2.0234	-0.475281	-0.508069	-0.538917
173	C_0055	1-Methyl-4-imidazoleacetic acid	C05828	HMDB02820	141.065	8.86579	0.343994	-0.275133	1.77515	-0.0772818	-0.673405	-1.09332
174	C_0084	N-Acetyllysine	C12989	HMDB00446	189.122	10.5745	0.188154	-1.10782	1.1579	1.06377	-0.194188	-1.10782
175	C_0085	N6-Acetyllysine	C02727	HMDB00206	189.123	12.402	0.721274	-1.2712	0.656261	0.84579	0.319081	-1.2712
176	C_0113	Saccharopine	C00449	HMDB00279	277.141	11.6089	0.537352	-1.01563	0.084113	1.66232	-0.8635	-0.404649
177	C_0026	Homoserine	C00263	HMDB00719	120.064	10.884	-0.408248	-0.408248	-0.408248	2.04124	-0.408248	-0.408248
178	A_0030	XA0012	-	-	166.018	9.39298	-0.889831	-0.223639	0.596562	1.74556	-0.630664	-0.597986
179	A_0102	CDP-choline	C00307	HMDB01413	487.099	6.8111	-1.07602	-0.0484684	0.812506	1.47084	-0.994666	-0.164191
180	C_0030	Cys	C00097,C00736,C00793	HMDB00574,HMDB03417	122.027	12.2392	-0.660569	-0.745369	1.41834	1.14833	-0.625551	-0.53518
181	A_0011	Hexanoic acid	C01585	HMDB00535	115.077	8.89568	-0.938779	-0.130301	1.27925	1.20606	-0.645563	-0.77066
182	C_0077	N-Acetylornithine	C00437	HMDB03357	175.108	10.3012	-0.82167	0.0350254	1.11268	1.31731	-0.82167	-0.82167
183	C_0090	SDMA	No ID	HMDB03334	203.15	8.37154	-0.543092	-0.437114	1.06573	1.47155	-0.762611	-0.794463
184	A_0078	5-Aminoimidazole-4-carboxamide ribotide	C04677	HMDB01517	337.055	9.429	-0.418423	-0.37875	1.12762	1.38898	-0.894797	-0.824631
185	A_0009	Fumaric acid	C00122	HMDB00134	115.004	25.2953	-0.185664	-0.376526	1.10077	1.34793	-0.854752	-1.03176
186	A_0048	Gluconic acid	C00257	HMDB00625	195.05	8.18009	-0.267677	0.0957786	1.3345	0.949057	-0.992423	-1.11923
187	C_0044	Gly-Gly	C02037	HMDB11733	133.06	9.01203	-0.348273	-0.192307	1.33433	1.08967	-1.16565	-0.717764
188	C_0016	Ser	C00065,C00716,C00740	HMDB00187,HMDB03406	106.05	10.7807	-0.372826	-0.102444	1.15091	1.2666	-1.10435	-0.837888
189	C_0089	ADMA	C03626	HMDB01539	203.15	8.22903	-0.468795	-0.0677306	1.18051	1.25306	-1.02757	-0.869474
190	C_0005	β-Ala	C00099	HMDB00056	90.0549	7.86446	-0.242715	0.07207	1.06116	1.23991	-1.10453	-1.0259
191	A_0019	Malic acid	C00149,C00497,C00711	HMDB00156,HMDB00744	133.014	21.3078	-0.223416	0.125096	0.528159	1.60645	-1.04625	-0.990033
192	C_0057	4-Guanidinobutyric acid	C01035	HMDB03464	146.093	8.89726	-0.213294	-0.453239	0.442389	1.80295	-0.957344	-0.621466
193	A_0023	2-Hydroxyglutaric acid	C02630,C01087,C03196	HMDB00606,HMDB00694	147.03	16.8937	-0.367828	-0.635362	0.57719	1.78866	-0.672534	-0.690123
194	C_0023	5-Aminovaleric acid	C00431	HMDB03355	118.086	8.65103	-0.0315395	-0.486869	0.766165	1.50378	-0.440059	-1.31147
195	A_0088	dTDP	C00363	HMDB01274	401.016	11.3029	0.503233	-0.520365	1.08238	1.04154	-1.04051	-1.06628
196	C_0086	Nω-Methylarginine	No ID	No ID	189.133	7.99446	0.575223	-0.0643232	1.218	0.630654	-1.17978	-1.17978
197	A_0074	N-Glycolylneuraminic acid	C03410	HMDB00833	324.094	7.17715	0.537658	0.582197	1.21104	0.0684844	-1.30494	-1.09444
198	A_0017	N-Acetylalanine	No ID	HMDB00766	130.051	8.87337	0.310335	0.525939	0.763935	0.763607	-1.75922	-0.604596
199	C_0128	S-Adenosylmethionine	C00019	HMDB01185	399.144	7.62203	0.0164582	0.731193	0.727984	0.962531	-1.35386	-1.0843
200	C_0069	O-Acetylhomoserine 2-Aminoadipic acid	C01077 C00956	No ID HMDB00510	162.075	11.8109	0.046536	0.962537	0.640042	0.805321	-1.20447	-1.24997
201	C_0088	N-Acetylhistidine	C02997	No ID	198.088	10.6084	0.166923	0.69165	0.769065	0.867991	-1.11589	-1.37974
202	C_0043	Asn	C00152,C01905,C16438	HMDB00168	133.06	11.3255	0.321786	0.550899	0.76215	0.893288	-1.16808	-1.36004
203	C_0040	Creatine	C00300	HMDB00064	132.076	9.5342	0.316556	0.569037	0.809196	0.840372	-1.29447	-1.2407
204	C_0064	Met	C00073,C00855,C01733	HMDB00696	150.058	11.6016	0.433303	0.681742	0.924153	0.504486	-1.22854	-1.31514
205	C_0078	Arg	C00062,C00792	HMDB00517,HMDB03416	175.118	7.62389	0.378992	0.323757	0.898364	0.896601	-1.35208	-1.14564
206	C_0036	XC0016	-	-	129.066	9.45458	0.18818	0.426413	0.700976	1.12133	-1.39841	-1.03849
207	A_0053	Pantothenic acid	C00864	HMDB00210	218.103	7.65643	0.193445	0.125061	0.686499	1.32605	-1.17808	-1.15298
208	C_0062	N-Acetylserine	No ID	HMDB02931	148.06	26.2355	-0.153327	0.154062	1.13086	1.05816	-1.37478	-0.81497
209	C_0116	Argininosuccinic acid	C03406	HMDB00052	291.13	10.1546	-0.420337	0.41438	1.04899	1.09039	-1.27471	-0.858716
210	C_0047	Asp	C00049,C00402,C16433	HMDB00191,HMDB06483	134.045	12.5303	-0.18245	0.508743	1.03975	0.944637	-1.33542	-0.975254
211	C_0056	1H-Imidazole-4-propionic acid	No ID	No ID	141.066	8.71214	0.0809828	0.37869	1.2774	0.632947	-1.11729	-1.25272
212	C_0033	Taurine	C00245	HMDB00251	126.022	24.9237	-0.0146207	0.637625	1.1502	0.605511	-1.38231	-0.996407
213	C_0009	1-Aminocyclopropane-1-carboxylic acid Homoserinelactone	C01234 No ID	No ID No ID	102.056	7.6202	-0.523645	1.13902	1.21879	0.0999004	-0.789993	-1.14407
214	C_0101	Butyrylcarnitine	C02862	HMDB02013	232.154	10.3361	-0.437849	1.27097	0.77971	0.336817	-0.440524	-1.50913
215	C_0028	4-Amino-3-hydroxybutyric acid	C03678	No ID	120.065	8.45728	0.0732942	-0.0583256	1.18733	0.912555	-0.551263	-1.56359
216	C_0048	Homocysteine	C00155,C05330	HMDB00742	136.043	11.316	0.385185	0.0382036	0.742131	0.929056	-0.259046	-1.83553
217	C_0080	Gluconolactone	C00198	HMDB00150	179.054	25.9416	0.0572769	0.528457	0.510709	0.924707	-0.127675	-1.89347
218	C_0087	Gly-Asp	No ID	No ID	191.066	10.6714	0.576923	0.651379	0.17855	0.779451	-0.314217	-1.87209
219	A_0004	Isobutyric acid Butyric acid	C02632 C00246	HMDB01873 HMDB00039	87.0453	9.84573	0.642577	0.744193	0.206673	0.420611	-0.0621883	-1.95187
220	C_0096	N-Acetylglucosylamine	C01239	HMDB01104	221.112	10.7381	0.788652	0.578007	0.0203941	0.407355	0.167604	-1.96201
221	A_0010	2-Oxoisovaleric acid	C00141	HMDB00019	115.04	10.1642	1.32557	0.645057	-0.124688	-0.0480259	-0.126739	-1.67118
222	C_0014	3-Aminoisobutyric acid	C03284,C05145	HMDB03911	104.071	8.4291	1.46722	-0.641059	-0.641059	-0.641059	1.09701	-0.641059
223	A_0040	N-Formylmethionine	C03145	HMDB01015	176.039	8.73609	1.54601	-1.0599	-1.0599	-0.209907	0.314697	0.469012
ID consists of analysis mode and number. C and A indicate the cation and anion modes, respectively.
†Putative metabolites that were assigned on the basis of m/z and MT in the HMT standard compound library.
§Standardized value of relative area in detected peaks. To calculate the distances, the values of N.D. were regarded as eps(2-52).
The order of samples and metabolites in this table corresponded to those of the heat map.

## Sheet: Appendix Information on Pathway
Pathway index
Candidates†	Pathway label‡	Pathway index§
1,3-Diaminopropane	DAP	Urea cycle relating metaboloism
1-Methyl-4-imidazoleacetic acid	MIA	Urea cycle relating metaboloism
1-Methylhistamine	1-Methylhistamine	Urea cycle relating metaboloism
1-Methylnicotinamide	1-Methylnicotinamide	Metabolism of coenzymes
1-Pyrroline 5-carboxylic acid	P5C	Urea cycle relating metaboloism
2,3-Diphosphoglyceric acid	Diphosphoglycerate	Central carbon metabolism
2,5-Dihydroxybenzoic acid	Gensigen	Pathway overview
2-Aminoadipic acid	2-Aminoadipic acid	Lipid and amino acid metabolism
2'-Deoxyadenosine	dAdenosine	Nucleotide metabolism
2'-Deoxycytidine	dCyt	Nucleotide metabolism
2'-Deoxyguanosine	dGuanosine	Nucleotide metabolism
2'-Deoxyuridine	dUri	Nucleotide metabolism
2-Hydroxybutyric acid	2-HBA	Lipid and amino acid metabolism
2-Oxoadipic acid	2-Oxoadipic acid	Lipid and amino acid metabolism
2-Oxobutyric acid	2-Oxobutyric acid	Lipid and amino acid metabolism
2-Oxoglutaric acid	2-OG	Central carbon metabolism/urea cycle relating metaboloism
2-Oxoisovaleric acid	2-KIV	BCAA & aromatic amino acids
2-Phenylethylamine	Phenylethylamine	BCAA & aromatic amino acids
2-Phosphoglyceric acid	2-PG	Central carbon metabolism
3,3',5-Triiodothyronine	T3	BCAA & aromatic amino acids
3,4-Dihydroxyphenylglycol	DHPG	Pathway overview
3,5-Diiodotyrosine	3,5-DI-Tyr	BCAA & aromatic amino acids
3-Aminoisobutyric acid	3-Aminoisobutyric acid	BCAA & aromatic amino acids / Nucleotide metabolism
3'-Dephospho CoA	Dephospho-CoA	Metabolism of coenzymes
3-Hydroxyanthranilic acid	3-OHAA	BCAA & aromatic amino acids
3-Hydroxybutyric acid	3-HBA	Central carbon metabolism / Lipid and amino acid metabolism
3-Hydroxykynurenine	3-OHKY	BCAA & aromatic amino acids
3-Hydroxypropionic acid	b-Lactate	BCAA & aromatic amino acids
3-Iodotyrosine	MIT	BCAA & aromatic amino acids
3-Methoxy-4-hydroxyphenylethyleneglycol	MHPG	BCAA & aromatic amino acids
3-Methoxyanthranilic acid	3-Methoxyanthranilic acid	BCAA & aromatic amino acids
3-Methoxytyramine	3-Methoxytyramine	BCAA & aromatic amino acids
3-Methyl-2-oxovaleric acid	2K3MVA	BCAA & aromatic amino acids
3-Methylcrotonyl CoA_divalent	3-Methylcrotonyl-CoA	BCAA & aromatic amino acids
3-Methylhistidine	3-Methylhistidine	Urea cycle relating metaboloism
3-Phosphoglyceric acid	3-PG	Central carbon metabolism / Lipid and amino acid metabolism
3-Ureidopropionic acid	3-Ureidopropionic acid	Nucleotide metabolism
4-Acetamidobutanoic acid	4-Acetamidobutanoic acid	Pathway overview
4-Guanidinobutyric acid	4-GBA	Urea cycle relating metaboloism
4-Hydroxyphenylacetaldehyde	4-Hydroxyphenylacetaldehyde	Pathway overview
4-Methyl-2-oxovaleric acid	2-Oxoleucine	BCAA & aromatic amino acids
4-Methylthio-2-oxobutyric acid	KMTB	Lipid and amino acid metabolism
4-Pyridoxic acid	4-Pyridoxic acid	Metabolism of coenzymes
5,6-Dimethylbenzimidazole	Dimethylbenzimidazole	Metabolism of coenzymes
5-Amino-4-oxovaleric acid	5-ALA	Lipid and amino acid metabolism
5-Aminoimidazole-4-carboxamide ribotide	AICAR	Nucleotide metabolism
5'-Deoxy-5'-methylthioadenosine	MTA	Urea cycle relating metaboloism
5-Hydroxyindoleacetic acid	5-Hydroxy-IAA	BCAA & aromatic amino acids
5-Hydroxylysine	5-Hydroxylysine	Lipid and amino acid metabolism
5-Hydroxytryptophan	Pretonine	BCAA & aromatic amino acids
5-Methoxyindoleacetic acid	5-MIAA	BCAA & aromatic amino acids
5-Methoxytryptamine	5MOT	BCAA & aromatic amino acids
5-Methyltetrahydrofolic acid	5-MTHF	Metabolism of coenzymes
5-Oxoproline	Oxoproline	Urea cycle relating metaboloism
6-Phosphogluconic acid	6-PG	Central carbon metabolism
7,8-Dihydrofolic acid	Dihydrofolic acid	Metabolism of coenzymes
Acetanilide	Acetanilide	BCAA & aromatic amino acids
Acetoacetic acid	Acetoacetic acid	Central carbon metabolism / Lipid and amino acid metabolism
Acetoacetyl CoA_divalent	AAcCoA	Lipid and amino acid metabolism
Acetyl CoA_divalent	AcCoA	Central carbon metabolism / Lipid and amino acid metabolism / Metabolism of coenzymes
Acetylcholine	Acetylcholine	Lipid and amino acid metabolism
Adenine	Adenine	Nucleotide metabolism
Adenosine	Adenosine	Nucleotide metabolism
Adenylosuccinic acid	Succinyl AMP	Nucleotide metabolism
ADP	ADP	Central carbon metabolism / Nucleotide metabolism
ADP-ribose	ADP-Rib	Central carbon metabolism / Metabolism of coenzymes
Adrenaline	Adrenaline	BCAA & aromatic amino acids
Agmatine	Agmatine	Urea cycle relating metaboloism
Ala	Ala	Central carbon metabolism / Urea cycle relating metaboloism / BCAA & aromatic amino acids
Allantoic acid	Allantoic acid	Pathway overview
AMP	AMP	Nucleotide metabolism
Anserine_divalent	Anserine	Urea cycle relating metaboloism
Anthranilic acid	Anthranilic acid	BCAA & aromatic amino acids
Arg	Arg	Central carbon metabolism / Urea cycle relating metaboloism
Argininosuccinic acid	ArgSuccinate	Urea cycle relating metaboloism
Ascorbate 2-glucoside	Ascorbate 2-glucoside	Metabolism of coenzymes
Ascorbate 2-phosphate	Ascorbate 2-phosphate	Metabolism of coenzymes
Ascorbate 2-sulfate	Ascorbate 2-sulfate	Metabolism of coenzymes
Ascorbic acid	Ascorbic acid	Metabolism of coenzymes
Asn	Asn	Urea cycle relating metaboloism
Asp	Asp	Central carbon metabolism / Urea cycle relating metaboloism / Nucleotide metabolism
ATP	ATP	Central carbon metabolism / Nucleotide metabolism
Betaine	Betaine	Lipid and amino acid metabolism
Betaine aldehyde_+H2O	BTL	Lipid and amino acid metabolism
Biotin	Biotin	Metabolism of coenzymes
cAMP	cAMP	Nucleotide metabolism
Carbamoylphosphate	Carbamoyl-P	Urea cycle relating metaboloism
Carnitine	Carnitine	Lipid and amino acid metabolism
Carnosine	Carnosine	Urea cycle relating metaboloism
CDP	CDP	Nucleotide metabolism
CDP-choline	CDP-choline	Lipid and amino acid metabolism
cGMP	cGMP	Nucleotide metabolism
Cholic acid	Cholic acid	Lipid and amino acid metabolism
Choline	Choline	Lipid and amino acid metabolism
cis-Aconitic acid	cis-Aconitic acid	Central carbon metabolism
cis-Hydroxyproline	cis-Hydroxyproline	Urea cycle relating metaboloism
Citramalic acid	Citramalic acid	Pathway overview
Citric acid	Citric acid	Central carbon metabolism
Citrulline	Citrulline	Urea cycle relating metaboloism
CMP	CMP	Nucleotide metabolism
CMP-N-acetylneuraminate	CMP-NeuNAc	Central carbon metabolism
CoA_divalent	CoA	Central carbon metabolism / Metabolism of coenzymes
Creatine	Creatine	Urea cycle relating metaboloism
Creatinine	Creatinine	Urea cycle relating metaboloism
CTP	CTP	Nucleotide metabolism / Metabolism of coenzymes
Cys	Cys	Urea cycle relating metaboloism / Lipid and amino acid metabolism / Metabolism of coenzymes
Cys-Gly	Cys-Gly	Urea cycle relating metaboloism
Cystathionine	Cystathionine	Lipid and amino acid metabolism
Cysteamine	Cysteamine	Lipid and amino acid metabolism
Cysteic acid	Cysteic acid	Lipid and amino acid metabolism
Cysteinesulfinic acid	Cysteinesulfinic acid	Lipid and amino acid metabolism
Cystine	Cystine	Lipid and amino acid metabolism
Cytidine	Cytidine	Nucleotide metabolism
dADP	dADP	Nucleotide metabolism
dAMP	dAMP	Nucleotide metabolism
dATP	dATP	Nucleotide metabolism
dCDP	dCDP	Nucleotide metabolism
dCMP	dCMP	Nucleotide metabolism
dCTP	dCTP	Nucleotide metabolism
Deamido-NAD+	Deamido-NAD	Metabolism of coenzymes
Desthiobiotin	Desthiobiotin	Metabolism of coenzymes
dGDP	dGDP	Nucleotide metabolism
dGMP	dGMP	Nucleotide metabolism
dGTP	dGTP	Nucleotide metabolism
Dihydroorotic acid	Dihydroorotic acid	Nucleotide metabolism
Dihydrouracil	Dihydrouracil	Nucleotide metabolism
Dihydroxyacetone phosphate	DHAP	Central carbon metabolism / Lipid and amino acid metabolism
dIMP	dIMP	Nucleotide metabolism
dITP	dITP	Nucleotide metabolism
DOPA	DOPA	BCAA & aromatic amino acids
Dopamine	Dopamine	BCAA & aromatic amino acids
dTDP	dTDP	Nucleotide metabolism
dTDP-glucose	TDP-Glc	Pathway overview
dTMP	dTMP	Nucleotide metabolism
dTTP	dTTP	Nucleotide metabolism
dUDP	dUDP	Nucleotide metabolism
dUMP	dUMP	Nucleotide metabolism
dUTP	dUTP	Nucleotide metabolism
Ergothioneine	Ergothioneine	Pathway overview
Erythrose 4-phosphate	E4P	Central carbon metabolism
FAD_divalent	FAD	Metabolism of coenzymes
FMN	FMN	Metabolism of coenzymes
Folic acid	Folic acid	Metabolism of coenzymes
Formylanthranilic acid	Formylanthranilate	Pathway overview
Fructose 1,6-diphosphate	F1,6P	Central carbon metabolism
Fructose 1-phosphate	D-F1P	Central carbon metabolism
Fructose 6-phosphate	F6P	Central carbon metabolism
Fumaric acid	Fumaric acid	Central carbon metabolism / Urea cycle relating metaboloism
GABA	GABA	Urea cycle relating metaboloism
Galactose 1-phosphate	Gal1P	Central carbon metabolism
GDP	GDP	Nucleotide metabolism
GDP-fucose	GDP-fucose	Central carbon metabolism
GDP-mannose	GDP-Man	Central carbon metabolism
Gln	Gln	Urea cycle relating metaboloism
Glu	Glu	Central carbon metabolism / Urea cycle relating metaboloism
Glucosamine	Glucosamine	Central carbon metabolism
Glucosamine 6-phosphate	Glc-6P	Central carbon metabolism
Glucosaminic acid	Glucosaminic acid	Central carbon metabolism
Glucose 1-phosphate	G1P	Central carbon metabolism
Glucose 6-phosphate	G6P	Central carbon metabolism
Glucuronic acid	Glucuronic acid	Central carbon metabolism
Glutaryl CoA_divalent	Glutaryl-CoA	Lipid and amino acid metabolism
Glutathione (GSH)	GSH	Urea cycle relating metaboloism
Glutathione (GSSG)_divalent	GSSG	Urea cycle relating metaboloism
Gly	Gly	Urea cycle relating metaboloism / Lipid and amino acid metabolism
Glyceraldehyde 3-phosphate	GAP	Central carbon metabolism / Lipid and amino acid metabolism
Glyceric acid	Glyceric acid	Central carbon metabolism / Lipid and amino acid metabolism
Glycerol 3-phosphate	G3P	Central carbon metabolism / Lipid and amino acid metabolism
Glycerophosphocholine	GPCho	Lipid and amino acid metabolism
Glycocholic acid	Glycocholic acid	Lipid and amino acid metabolism
Glycolic acid	Glycolic acid	Lipid and amino acid metabolism
Glyoxylic acid	Glyoxylic acid	Lipid and amino acid metabolism
GMP	GMP	Nucleotide metabolism
GTP	GTP	Nucleotide metabolism
Guanidoacetic acid	Guanidoacetic acid	Urea cycle relating metaboloism
Guanine	Guanine	Nucleotide metabolism
Guanosine	Guanosine	Nucleotide metabolism
His	His	Urea cycle relating metaboloism
Histamine	Histamine	Urea cycle relating metaboloism
HMG CoA_divalent	HMG-CoA	Lipid and amino acid metabolism
Homocysteine	Homocysteine	Lipid and amino acid metabolism
Homovanillic acid	HVA	BCAA & aromatic amino acids
Hydroxyproline	Hydroxyproline	Urea cycle relating metaboloism
Hypotaurine	Hypotaurine	Lipid and amino acid metabolism
Hypoxanthine	Hypoxanthine	Nucleotide metabolism
IDP	IDP	Nucleotide metabolism
Ile	Ile	BCAA & aromatic amino acids
Imidazole-4-acetic acid	Imidazole-4-acetic acid	Urea cycle relating metaboloism
IMP	IMP	Nucleotide metabolism
Indole-3-acetaldehyde	Indoleacetaldehyde	BCAA & aromatic amino acids
Indole-3-acetic acid	Indole-3-acetic acid	BCAA & aromatic amino acids
Inosine	Inosine	Nucleotide metabolism
Isobutyryl CoA_divalent	Isobutyryl-CoA	Lipid and amino acid metabolism / BCAA & aromatic amino acids
Isocitric acid	Isocitric acid	Central carbon metabolism
ITP	ITP	Nucleotide metabolism
Kynurenic acid	Kynurenic acid	BCAA & aromatic amino acids
Kynurenine	Kynurenine	BCAA & aromatic amino acids
Lactic acid	Lactic acid	Central carbon metabolism / Urea cycle relating metaboloism
Leu	Leu	BCAA & aromatic amino acids
Lys	Lys	Lipid and amino acid metabolism
Malic acid	Malic acid	Central carbon metabolism / Urea cycle relating metaboloism
Malonyl CoA_divalent	Malonyl-CoA	Central carbon metabolism / Lipid and amino acid metabolism
Mannose 1-phosphate	Man1P	Central carbon metabolism
Mannose 6-phosphate	Man6P	Central carbon metabolism
Melatonin	Melatonin	BCAA & aromatic amino acids
Met	Met	Lipid and amino acid metabolism
Methylmalonic acid	Methylmalonic acid	Lipid and amino acid metabolism / BCAA & aromatic amino acids
N,N-Dimethylglycine	DMG	Lipid and amino acid metabolism
N6,N6,N6-Trimethyllysine	Trimethyllysine	Lipid and amino acid metabolism
N-Acetylaspartic acid	N-Acetylaspartic acid	Urea cycle relating metaboloism
N-Acetylglucosamine	GlcNAc	Central carbon metabolism
N-Acetylglucosamine 1-phosphate	GlcNAc-P	Central carbon metabolism
N-Acetylglucosamine 6-phosphate	NAcGlcNP	Central carbon metabolism
N-Acetylglutamic acid	N-AcGlu	Urea cycle relating metaboloism
N-Acetylmannosamine	ManNAc	Central carbon metabolism
N-Acetylneuraminic acid	NeuNAc	Central carbon metabolism
N-Acetylornithine	N-AcOrn	Urea cycle relating metaboloism
N-Acetylputrescine	N-Acetylputrescine	Urea cycle relating metaboloism
NAD+	NAD+	Central carbon metabolism / Metabolism of coenzymes
NADH	NADH	Central carbon metabolism / Metabolism of coenzymes
NADP+	NADP+	Central carbon metabolism / Metabolism of coenzymes
NADPH_divalent	NADPH	Central carbon metabolism / Metabolism of coenzymes
N-Carbamoylaspartic acid	Carbamoyl-Asp	Urea cycle relating metaboloism / Nucleotide metabolism
N-Formylaspartic acid	N-Formyl aspartic acid	Urea cycle relating metaboloism
Nicotinamide	Nicotinamide	Metabolism of coenzymes
Nicotinic acid	Nicotinic acid	Metabolism of coenzymes
N-Methylserotonin	N-Methylserotonin	Pathway overview
N-Methyltryptamine	N-Methyltryptamine	BCAA & aromatic amino acids
N-Methyltyramine	N-Methyltyramine	BCAA & aromatic amino acids
NMN	NicRN	Metabolism of coenzymes
Noradrenaline	Noradrenaline	BCAA & aromatic amino acids
Normetanephrine	Normetanephrine	Pathway overview
O-Acetylcarnitine	ALCAR	Lipid and amino acid metabolism
o-Aminophenol	2-Aminophenol	BCAA & aromatic amino acids
o-Hydroxyphenylacetic acid	2-HPAA	BCAA & aromatic amino acids
O-Phosphoserine	3PSer	Lipid and amino acid metabolism
Ornithine	Ornithine	Urea cycle relating metaboloism
Orotic acid	Orotic acid	Nucleotide metabolism
Orotidine 5'-monophosphate	Orotidine5'P	Nucleotide metabolism
P1, P4-Di(adenosine-5') tetraphosphate_divalent	AppppA	Nucleotide metabolism
Pantothenic acid	Pantothenic acid	Metabolism of coenzymes
Phe	Phe	BCAA & aromatic amino acids
Phenaceturic acid	Phenaceturic acid	BCAA & aromatic amino acids
Phenylpyruvic acid	Phenylpyruvate	BCAA & aromatic amino acids
Phosphocreatine	Phosphocreatine	Urea cycle relating metaboloism
Phosphoenolpyruvic acid	PEP	Central carbon metabolism
Phosphorylcholine	Phosphorylcholine	Lipid and amino acid metabolism
p-Hydroxyphenylacetic acid	4-HPAA	BCAA & aromatic amino acids
p-Hydroxyphenylpyruvic acid	HPP	BCAA & aromatic amino acids
Phytic acid_divalent	Phytic acid	Pathway overview
Pipecolic acid	Pipecolic acid	Lipid and amino acid metabolism
Porphobilinogen	Porphobilinogen	Lipid and amino acid metabolism
Pro	Pro	Urea cycle relating metaboloism
Propionic acid	Propionic acid	Lipid and amino acid metabolism / BCAA & aromatic amino acids
Propionyl CoA_divalent	Propanoyl-CoA	Lipid and amino acid metabolism / BCAA & aromatic amino acids / Nucleotide metabolism
PRPP	PRPP	Central carbon metabolism / Nucleotide metabolism
Putrescine	Putrescine	Urea cycle relating metaboloism
Pyridoxal	Pyridoxal	Metabolism of coenzymes
Pyridoxal 5-phosphate	PLP	Metabolism of coenzymes
Pyridoxamine	Pyridoxamine	Metabolism of coenzymes
Pyridoxamine 5'-phosphate	Pyridoxamine-P	Metabolism of coenzymes
Pyridoxine	Pyridoxine	Metabolism of coenzymes
Pyruvic acid	Pyruvic acid	Central carbon metabolism / Urea cycle relating metaboloism / Lipid and amino acid metabolism
Quinolinic acid	Quinolinic acid	BCAA & aromatic amino acids / Metabolism of coenzymes
Riboflavin	Riboflavin	Metabolism of coenzymes
Ribose 1-phosphate	R1P	Pathway overview
Ribose 5-phosphate	R5P	Central carbon metabolism / Metabolism of coenzymes
Ribulose 5-phosphate	Ru5P	Central carbon metabolism
Saccharopine	Saccharopine	Lipid and amino acid metabolism
S-Adenosylhomocysteine	SAHC	Lipid and amino acid metabolism
S-Adenosylmethionine	SAM	Lipid and amino acid metabolism
Sarcosine	Sarcosine	Lipid and amino acid metabolism
Sedoheptulose 7-phosphate	S7P	Central carbon metabolism
Ser	Ser	Lipid and amino acid metabolism
Serotonin	Serotonin	BCAA & aromatic amino acids
S-Lactoylglutathione	S-Lactoylglutathione	Urea cycle relating metaboloism
Spermidine	Spermidine	Urea cycle relating metaboloism
Spermine	Spermine	Urea cycle relating metaboloism
Succinic acid	Succinic acid	Central carbon metabolism / Urea cycle relating metaboloism
Succinic semialdehyde	Succinic semialdehyde	Urea cycle relating metaboloism
Succinyl CoA_divalent	SucCoA	Central carbon metabolism
Taurine	Taurine	Lipid and amino acid metabolism
Taurocholic acid	Taurocholic acid	Lipid and amino acid metabolism
Taurocyamine	Taurocyamine	Lipid and amino acid metabolism
Thiamine	Thiamine	Metabolism of coenzymes
Thiamine diphosphate	ThPP	Metabolism of coenzymes
Thiamine phosphate	TMP	Metabolism of coenzymes
Thr	Thr	Lipid and amino acid metabolism
Thymidine	Thymidine	Nucleotide metabolism
Thymine	Thymine	Nucleotide metabolism
Trp	Trp	BCAA & aromatic amino acids
Tryptamine	Tryptamine	BCAA & aromatic amino acids
Tyr	Tyr	BCAA & aromatic amino acids
Tyramine	Tyramine	BCAA & aromatic amino acids
UDP	UDP	Nucleotide metabolism
UDP-glucose	UDP-Glc	Central carbon metabolism
UDP-glucuronic acid	UDP-GlcA	Central carbon metabolism
UDP-N-acetylglucosamine	UDP-GlcNAc	Central carbon metabolism
UMP	UMP	Nucleotide metabolism
Uracil	Uracil	Nucleotide metabolism
Urea	Urea	Urea cycle relating metaboloism
Uric acid	Uric acid	Nucleotide metabolism
Uridine	Uridine	Nucleotide metabolism
Urocanic acid	Urocanic acid	Urea cycle relating metaboloism
UTP	UTP	Nucleotide metabolism
Val	Val	BCAA & aromatic amino acids
Vanillylmandelic acid	VMA	BCAA & aromatic amino acids
Xanthine	Xanthine	Nucleotide metabolism
Xanthosine	Xanthosine	Nucleotide metabolism
Xanthurenic acid	Xanthurenic acid	BCAA & aromatic amino acids
XMP	XMP	Nucleotide metabolism
XTP	XTP	Nucleotide metabolism
Xylulose 5-phosphate	X5P	Central carbon metabolism
β-Ala	b-Ala	Urea cycle relating metaboloism / Nucleotide metabolism / Metabolism of coenzymes
γ-Butyrobetaine	Actinine	Lipid and amino acid metabolism
γ-Glu-Cys	g-Glu-Cys	Urea cycle relating metaboloism
†Metabolites whose pathway information is already known are listed. They include metabolites that were not detected in this study.
‡Abbreviated names in pathway map.
§Pathway information on the metabolites.

## Sheet: KEGG Pathway Clustering
KEGG Pathway Clustering
Pathway Cluster	ID	Compound name	Comparative Analysis
			Ratio ¶
			shRNA1 vs control	shRNA2 vs control	shRNA1 vs shRNA2
ABC transporters	C_0006	Ala	1.08785	1.03036	1.05579
ABC transporters	C_0078	Arg	1.09411	0.724248	1.51068
ABC transporters	C_0047	Asp	1.06266	0.900355	1.18026
ABC transporters	C_0025	Betaine	0.919087	0.805949	1.14038
ABC transporters	C_0070	Carnitine	1.00243	0.96716	1.03647
ABC transporters	C_0015	Choline	0.691039	0.755052	0.915221
ABC transporters	A_0047	Galacturonic acid	0.844846	0.825867	1.02298
ABC transporters	C_0060	Gln	0.927472	0.617577	1.50179
ABC transporters	C_0063	Glu	0.883547	0.831121	1.06308
ABC transporters	C_0119	Glutathione (GSH)	0.91801	0.843042	1.08893
ABC transporters	C_0003	Gly	0.932071	0.812463	1.14722
ABC transporters	A_0035	Glycerol 3-phosphate	0.99825	0.985265	1.01318
ABC transporters	C_0066	His	0.897044	0.809439	1.10823
ABC transporters	C_0041	Ile	0.945353	0.852153	1.10937
ABC transporters	C_0042	Leu	0.968924	0.817546	1.18516
ABC transporters	C_0061	Lys	0.983949	0.770328	1.27731
ABC transporters	C_0064	Met	1.0155	0.819116	1.23976
ABC transporters	C_0097	N-Acetylglucosamine	0.652189	0.75771	0.860736
ABC transporters	C_0045	Ornithine	0.843569	1.04302	0.808779
ABC transporters	C_0072	Phe	0.942187	0.829238	1.13621
ABC transporters	C_0022	Pro	0.840801	0.839677	1.00134
ABC transporters	C_0004	Putrescine	0.78256	0.857169	0.912959
ABC transporters	C_0016	Ser	1.24837	0.874051	1.42825
ABC transporters	C_0059	Spermidine	0.938043	0.922625	1.01671
ABC transporters	C_0033	Taurine	1.03632	0.903744	1.1467
ABC transporters	C_0108	Thiamine	0.487833	0.661272	0.737719
ABC transporters	C_0027	Thr	0.896403	0.733637	1.22186
ABC transporters	C_0001	Urea	0.64249	0.670506	0.958218
ABC transporters	C_0024	Val	0.944088	0.820946	1.15
ABC transporters	-	2-Aminoethylphosphonic acid	-	-	-
ABC transporters	-	5-Amino-4-oxovaleric acid	-	-	-
ABC transporters	-	Cystine	-	-	-
ABC transporters	-	Octopine	-	-	-
Pathway Cluster	ID	Compound name	Comparative Analysis
			Ratio ¶
			shRNA1 vs control	shRNA2 vs control	shRNA1 vs shRNA2
Ala and Asp metabolism	C_0006	Ala	1.08785	1.03036	1.05579
Ala and Asp metabolism	C_0116	Argininosuccinic acid	1.27608	0.726223	1.75714
Ala and Asp metabolism	C_0043	Asn	1.07495	0.67437	1.594
Ala and Asp metabolism	C_0047	Asp	1.06266	0.900355	1.18026
Ala and Asp metabolism	A_0009	Fumaric acid	1.30359	0.866467	1.50449
Ala and Asp metabolism	A_0038	N-Acetylaspartic acid	0.906536	0.772365	1.17371
Ala and Asp metabolism	A_0039	N-Carbamoylaspartic acid	1<	1<	1.28549
Ala and Asp metabolism	-	Adenylosuccinic acid	-	-	-
Pathway Cluster	ID	Compound name	Comparative Analysis
			Ratio ¶
			shRNA1 vs control	shRNA2 vs control	shRNA1 vs shRNA2
Amino sugar and nucleotide sugar metabolism	A_0112	CMP-N-acetylneuraminate	0.919764	0.759171	1.21154
Amino sugar and nucleotide sugar metabolism	A_0060	Fructose 6-phosphate	0.65593	0.858408	0.764124
Amino sugar and nucleotide sugar metabolism	A_0109	GDP-fucose	0.856622	0.776235	1.10356
Amino sugar and nucleotide sugar metabolism	A_0109	ADP-glucose	0.856622	0.776235	1.10356
Amino sugar and nucleotide sugar metabolism	A_0110	GDP-mannose	0.836588	0.876812	0.954125
Amino sugar and nucleotide sugar metabolism	A_0110	GDP-galactose	0.836588	0.876812	0.954125
Amino sugar and nucleotide sugar metabolism	A_0061	Glucose 1-phosphate	0.565663	0.837805	0.675173
Amino sugar and nucleotide sugar metabolism	A_0059	Glucose 6-phosphate	0.642606	0.86479	0.743077
Amino sugar and nucleotide sugar metabolism	A_0047	Glucuronic acid	0.844846	0.825867	1.02298
Amino sugar and nucleotide sugar metabolism	A_0047	Galacturonic acid	0.844846	0.825867	1.02298
Amino sugar and nucleotide sugar metabolism	C_0097	N-Acetylglucosamine	0.652189	0.75771	0.860736
Amino sugar and nucleotide sugar metabolism	A_0066	N-Acetylglucosamine 6-phosphate	0.633333	0.90799	0.69751
Amino sugar and nucleotide sugar metabolism	A_0069	N-Acetylneuraminic acid	0.836951	0.694324	1.20542
Amino sugar and nucleotide sugar metabolism	A_0111	UDP-N-acetylglucosamine	0.650901	0.838302	0.776452
Amino sugar and nucleotide sugar metabolism	A_0107	UDP-glucose	0.878519	0.799808	1.09841
Amino sugar and nucleotide sugar metabolism	A_0107	UDP-galactose	0.878519	0.799808	1.09841
Amino sugar and nucleotide sugar metabolism	A_0108	UDP-glucuronic acid	0.763459	0.940696	0.81159
Amino sugar and nucleotide sugar metabolism	-	Galactose 1-phosphate	-	-	-
Amino sugar and nucleotide sugar metabolism	-	Galacturonate 1-phosphate	-	-	-
Amino sugar and nucleotide sugar metabolism	-	Glucosamine	-	-	-
Amino sugar and nucleotide sugar metabolism	-	Glucosamine 6-phosphate	-	-	-
Amino sugar and nucleotide sugar metabolism	-	Mannose 1-phosphate	-	-	-
Amino sugar and nucleotide sugar metabolism	-	Mannose 6-phosphate	-	-	-
Amino sugar and nucleotide sugar metabolism	-	N-Acetylmuramic acid	-	-	-
Pathway Cluster	ID	Compound name	Comparative Analysis
			Ratio ¶
			shRNA1 vs control	shRNA2 vs control	shRNA1 vs shRNA2
Arg and Pro metabolism	C_0023	5-Aminovaleric acid	1.17996	0.920415	1.28198
Arg and Pro metabolism	C_0063	Glu	0.883547	0.831121	1.06308
Arg and Pro metabolism	C_0022	Pro	0.840801	0.839677	1.00134
Arg and Pro metabolism	A_0003	Pyruvic acid	0.638367	0.724894	0.880636
Arg and Pro metabolism	-	1-Pyrroline 5-carboxylic acid	-	-	-
Arg and Pro metabolism	-	Glyoxylic acid	-	-	-
Arg and Pro metabolism	-	Pyrrole-2-carboxylic acid	-	-	-
Arg and Pro metabolism	-	trans-4-Hydroxyproline	-	-	-
Pathway Cluster	ID	Compound name	Comparative Analysis
			Ratio ¶
			shRNA1 vs control	shRNA2 vs control	shRNA1 vs shRNA2
Ascorbate and aldarate metabolism	A_0022	2-Oxoglutaric acid	0.721199	0.705668	1.02201
Ascorbate and aldarate metabolism	A_0110	GDP-mannose	0.836588	0.876812	0.954125
Ascorbate and aldarate metabolism	A_0110	GDP-galactose	0.836588	0.876812	0.954125
Ascorbate and aldarate metabolism	A_0047	Glucuronic acid	0.844846	0.825867	1.02298
Ascorbate and aldarate metabolism	A_0047	Galacturonic acid	0.844846	0.825867	1.02298
Ascorbate and aldarate metabolism	A_0003	Pyruvic acid	0.638367	0.724894	0.880636
Ascorbate and aldarate metabolism	A_0055	Ribulose 5-phosphate	0.740507	0.785704	0.942476
Ascorbate and aldarate metabolism	A_0020	Threonic acid	1.00455	0.933345	1.07629
Ascorbate and aldarate metabolism	A_0107	UDP-glucose	0.878519	0.799808	1.09841
Ascorbate and aldarate metabolism	A_0108	UDP-glucuronic acid	0.763459	0.940696	0.81159
Ascorbate and aldarate metabolism	-	Ascorbic acid	-	-	-
Ascorbate and aldarate metabolism	-	Glucaric acid	-	-	-
Ascorbate and aldarate metabolism	-	Mucic acid	-	-	-
Ascorbate and aldarate metabolism	-	Xylulose 5-phosphate	-	-	-
Pathway Cluster	ID	Compound name	Comparative Analysis
			Ratio ¶
			shRNA1 vs control	shRNA2 vs control	shRNA1 vs shRNA2
Bile secretion	C_0052	1-Methylnicotinamide	0.67451	0.872202	0.773342
Bile secretion	A_0022	2-Oxoglutaric acid	0.721199	0.705668	1.02201
Bile secretion	A_0091	Acetyl CoA_divalent	<1	<1	N.A.
Bile secretion	C_0070	Carnitine	1.00243	0.96716	1.03647
Bile secretion	C_0015	Choline	0.691039	0.755052	0.915221
Bile secretion	C_0119	Glutathione (GSH)	0.91801	0.843042	1.08893
Bile secretion	C_0059	Spermidine	0.938043	0.922625	1.01671
Bile secretion	C_0091	Spermine	1.07614	0.806909	1.33366
Bile secretion	A_0032	Uric acid	0.777848	0.735962	1.05691
Bile secretion	-	3,3',5-Triiodothyronine	-	-	-
Bile secretion	-	6-Mercaptopurine	-	-	-
Bile secretion	-	Acetylcholine	-	-	-
Bile secretion	-	Acetylsalicylic acid	-	-	-
Bile secretion	-	Cholic acid	-	-	-
Bile secretion	-	Dopamine	-	-	-
Bile secretion	-	Folic acid	-	-	-
Bile secretion	-	Glycocholic acid	-	-	-
Bile secretion	-	Prostaglandin E2	-	-	-
Bile secretion	-	Prostaglandin F2α	-	-	-
Bile secretion	-	Serotonin	-	-	-
Bile secretion	-	Taurocholic acid	-	-	-
Bile secretion	-	Valproic acid	-	-	-
Bile secretion	-	cAMP	-	-	-
Bile secretion	-	cGMP	-	-	-
Bile secretion	-	o-Hydroxybenzoic acid	-	-	-
Pathway Cluster	ID	Compound name	Comparative Analysis
			Ratio ¶
			shRNA1 vs control	shRNA2 vs control	shRNA1 vs shRNA2
Biosynthesis of type II polyketide backbone	A_0091	Acetyl CoA_divalent	<1	<1	N.A.
Biosynthesis of type II polyketide backbone	-	Malonyl CoA_divalent	-	-	-
Biosynthesis of type II polyketide backbone	-	Propionyl CoA_divalent	-	-	-
Pathway Cluster	ID	Compound name	Comparative Analysis
			Ratio ¶
			shRNA1 vs control	shRNA2 vs control	shRNA1 vs shRNA2
Butanoate metabolism	A_0023	2-Hydroxyglutaric acid	1.41204	0.956036	1.47698
Butanoate metabolism	A_0022	2-Oxoglutaric acid	0.721199	0.705668	1.02201
Butanoate metabolism	A_0006	3-Hydroxybutyric acid	0.817884	0.831104	0.984094
Butanoate metabolism	A_0091	Acetyl CoA_divalent	<1	<1	N.A.
Butanoate metabolism	A_0004	Butyric acid	0.856444	0.714366	1.19889
Butanoate metabolism	A_0009	Fumaric acid	1.30359	0.866467	1.50449
Butanoate metabolism	C_0012	GABA	1.27488	1.09781	1.16129
Butanoate metabolism	C_0063	Glu	0.883547	0.831121	1.06308
Butanoate metabolism	A_0019	Malic acid	1.14666	0.872716	1.31389
Butanoate metabolism	A_0003	Pyruvic acid	0.638367	0.724894	0.880636
Butanoate metabolism	A_0012	Succinic acid	0.910421	0.755336	1.20532
Butanoate metabolism	-	Acetoacetic acid	-	-	-
Butanoate metabolism	-	Maleic acid	-	-	-
Butanoate metabolism	-	Succinic semialdehyde	-	-	-
Pathway Cluster	ID	Compound name	Comparative Analysis
			Ratio ¶
			shRNA1 vs control	shRNA2 vs control	shRNA1 vs shRNA2
Calcium signaling pathway	A_0104	ATP	5.55716	6.38476	0.870379
Calcium signaling pathway	-	NADH	-	-	-
Calcium signaling pathway	-	cAMP	-	-	-
Pathway Cluster	ID	Compound name	Comparative Analysis
			Ratio ¶
			shRNA1 vs control	shRNA2 vs control	shRNA1 vs shRNA2
Carbohydrate digestion and absorption	A_0004	Butyric acid	0.856444	0.714366	1.19889
Carbohydrate digestion and absorption	A_0059	Glucose 6-phosphate	0.642606	0.86479	0.743077
Carbohydrate digestion and absorption	-	Propionic acid	-	-	-
Pathway Cluster	ID	Compound name	Comparative Analysis
			Ratio ¶
			shRNA1 vs control	shRNA2 vs control	shRNA1 vs shRNA2
Carbon fixation in photosynthetic organisms	A_0042	3-Phosphoglyceric acid	<1	0.48862	<1
Carbon fixation in photosynthetic organisms	C_0006	Ala	1.08785	1.03036	1.05579
Carbon fixation in photosynthetic organisms	C_0047	Asp	1.06266	0.900355	1.18026
Carbon fixation in photosynthetic organisms	A_0034	Dihydroxyacetone phosphate	0.601994	0.735889	0.818049
Carbon fixation in photosynthetic organisms	A_0049	Erythrose 4-phosphate	0.899726	0.707522	1.27166
Carbon fixation in photosynthetic organisms	A_0079	Fructose 1,6-diphosphate	0.515563	0.79237	0.650659
Carbon fixation in photosynthetic organisms	A_0060	Fructose 6-phosphate	0.65593	0.858408	0.764124
Carbon fixation in photosynthetic organisms	A_0033	Glyceraldehyde 3-phosphate	0.549185	0.659322	0.832954
Carbon fixation in photosynthetic organisms	A_0019	Malic acid	1.14666	0.872716	1.31389
Carbon fixation in photosynthetic organisms	A_0003	Pyruvic acid	0.638367	0.724894	0.880636
Carbon fixation in photosynthetic organisms	A_0054	Ribose 5-phosphate	0.696828	0.85613	0.813927
Carbon fixation in photosynthetic organisms	A_0070	Ribulose 1,5-diphosphate	1.64901	1.36617	1.20703
Carbon fixation in photosynthetic organisms	A_0055	Ribulose 5-phosphate	0.740507	0.785704	0.942476
Carbon fixation in photosynthetic organisms	A_0065	Sedoheptulose 7-phosphate	0.745929	0.741626	1.0058
Carbon fixation in photosynthetic organisms	-	Phosphoenolpyruvic acid	-	-	-
Carbon fixation in photosynthetic organisms	-	Xylulose 5-phosphate	-	-	-
Pathway Cluster	ID	Compound name	Comparative Analysis
			Ratio ¶
			shRNA1 vs control	shRNA2 vs control	shRNA1 vs shRNA2
Carbon fixation pathways in prokaryotes	A_0022	2-Oxoglutaric acid	0.721199	0.705668	1.02201
Carbon fixation pathways in prokaryotes	A_0091	Acetyl CoA_divalent	<1	<1	N.A.
Carbon fixation pathways in prokaryotes	A_0045	Citric acid	0.880745	1.00919	0.872729
Carbon fixation pathways in prokaryotes	A_0009	Fumaric acid	1.30359	0.866467	1.50449
Carbon fixation pathways in prokaryotes	A_0046	Isocitric acid	1.18632	1.65285	0.717742
Carbon fixation pathways in prokaryotes	A_0019	Malic acid	1.14666	0.872716	1.31389
Carbon fixation pathways in prokaryotes	A_0003	Pyruvic acid	0.638367	0.724894	0.880636
Carbon fixation pathways in prokaryotes	A_0012	Succinic acid	0.910421	0.755336	1.20532
Carbon fixation pathways in prokaryotes	A_0037	cis-Aconitic acid	1.12495	1.51638	0.741865
Carbon fixation pathways in prokaryotes	-	3-Hydroxypropionic acid	-	-	-
Carbon fixation pathways in prokaryotes	-	5-Methyltetrahydrofolic acid	-	-	-
Carbon fixation pathways in prokaryotes	-	Glyoxylic acid	-	-	-
Carbon fixation pathways in prokaryotes	-	Malonyl CoA_divalent	-	-	-
Carbon fixation pathways in prokaryotes	-	Methylmalonyl CoA_divalent	-	-	-
Carbon fixation pathways in prokaryotes	-	Phosphoenolpyruvic acid	-	-	-
Carbon fixation pathways in prokaryotes	-	Propionyl CoA_divalent	-	-	-
Carbon fixation pathways in prokaryotes	-	Succinic semialdehyde	-	-	-
Carbon fixation pathways in prokaryotes	-	Succinyl CoA_divalent	-	-	-
Pathway Cluster	ID	Compound name	Comparative Analysis
			Ratio ¶
			shRNA1 vs control	shRNA2 vs control	shRNA1 vs shRNA2
Citrate cycle (TCA cycle)	A_0022	2-Oxoglutaric acid	0.721199	0.705668	1.02201
Citrate cycle (TCA cycle)	A_0091	Acetyl CoA_divalent	<1	<1	N.A.
Citrate cycle (TCA cycle)	A_0045	Citric acid	0.880745	1.00919	0.872729
Citrate cycle (TCA cycle)	A_0009	Fumaric acid	1.30359	0.866467	1.50449
Citrate cycle (TCA cycle)	A_0046	Isocitric acid	1.18632	1.65285	0.717742
Citrate cycle (TCA cycle)	A_0019	Malic acid	1.14666	0.872716	1.31389
Citrate cycle (TCA cycle)	A_0012	Succinic acid	0.910421	0.755336	1.20532
Citrate cycle (TCA cycle)	A_0037	cis-Aconitic acid	1.12495	1.51638	0.741865
Citrate cycle (TCA cycle)	-	Succinyl CoA_divalent	-	-	-
Pathway Cluster	ID	Compound name	Comparative Analysis
			Ratio ¶
			shRNA1 vs control	shRNA2 vs control	shRNA1 vs shRNA2
Cyanoamino acid metabolism	C_0006	Ala	1.08785	1.03036	1.05579
Cyanoamino acid metabolism	C_0043	Asn	1.07495	0.67437	1.594
Cyanoamino acid metabolism	C_0047	Asp	1.06266	0.900355	1.18026
Cyanoamino acid metabolism	C_0063	Glu	0.883547	0.831121	1.06308
Cyanoamino acid metabolism	C_0003	Gly	0.932071	0.812463	1.14722
Cyanoamino acid metabolism	C_0016	Ser	1.24837	0.874051	1.42825
Cyanoamino acid metabolism	C_0081	Tyr	0.886998	0.789484	1.12352
Cyanoamino acid metabolism	-	3-Aminopropionitrile	-	-	-
Cyanoamino acid metabolism	-	Cystine	-	-	-
Cyanoamino acid metabolism	-	β-Cyanoalanine	-	-	-
Pathway Cluster	ID	Compound name	Comparative Analysis
			Ratio ¶
			shRNA1 vs control	shRNA2 vs control	shRNA1 vs shRNA2
Cys metabolism	C_0006	Ala	1.08785	1.03036	1.05579
Cys metabolism	C_0047	Asp	1.06266	0.900355	1.18026
Cys metabolism	C_0030	Cys	3.48495	1.15338	3.0215
Cys metabolism	C_0098	Cystathionine	0.684763	0.996578	0.687114
Cys metabolism	C_0119	Glutathione (GSH)	0.91801	0.843042	1.08893
Cys metabolism	C_0118	Glutathione (GSSG)_divalent	1.16007	1.43656	0.807537
Cys metabolism	C_0048	Homocysteine	1.30475	0.770059	1.69436
Cys metabolism	C_0026	Homoserine	1<	N.A.	1<
Cys metabolism	C_0069	O-Acetylhomoserine	1.03551	0.718087	1.44204
Cys metabolism	A_0052	O-Succinylhomoserine	0.740789	0.824017	0.898997
Cys metabolism	A_0003	Pyruvic acid	0.638367	0.724894	0.880636
Cys metabolism	C_0016	Ser	1.24837	0.874051	1.42825
Cys metabolism	-	2-Oxobutyric acid	-	-	-
Cys metabolism	-	Cysteic acid	-	-	-
Cys metabolism	-	Cysteinesulfinic acid	-	-	-
Cys metabolism	-	Cystine	-	-	-
Cys metabolism	-	O-Acetylserine	-	-	-
Cys metabolism	-	S-Sulfocysteine	-	-	-
Pathway Cluster	ID	Compound name	Comparative Analysis
			Ratio ¶
			shRNA1 vs control	shRNA2 vs control	shRNA1 vs shRNA2
Fatty acid biosynthesis	A_0091	Acetyl CoA_divalent	<1	<1	N.A.
Fatty acid biosynthesis	A_0036	Decanoic acid	1.2651	1.12351	1.12602
Fatty acid biosynthesis	A_0050	Lauric acid	0.884562	1.5743	0.561876
Fatty acid biosynthesis	-	Malonyl CoA_divalent	-	-	-
Fatty acid biosynthesis	-	Octanoic acid	-	-	-
Pathway Cluster	ID	Compound name	Comparative Analysis
			Ratio ¶
			shRNA1 vs control	shRNA2 vs control	shRNA1 vs shRNA2
Fructose and mannose metabolism	A_0034	Dihydroxyacetone phosphate	0.601994	0.735889	0.818049
Fructose and mannose metabolism	A_0079	Fructose 1,6-diphosphate	0.515563	0.79237	0.650659
Fructose and mannose metabolism	A_0060	Fructose 6-phosphate	0.65593	0.858408	0.764124
Fructose and mannose metabolism	A_0109	GDP-fucose	0.856622	0.776235	1.10356
Fructose and mannose metabolism	A_0110	GDP-mannose	0.836588	0.876812	0.954125
Fructose and mannose metabolism	A_0033	Glyceraldehyde 3-phosphate	0.549185	0.659322	0.832954
Fructose and mannose metabolism	A_0063	Sorbitol 6-phosphate	0.711664	0.833639	0.853683
Fructose and mannose metabolism	-	Fructose 1-phosphate	-	-	-
Fructose and mannose metabolism	-	Mannose 1-phosphate	-	-	-
Fructose and mannose metabolism	-	Mannose 6-phosphate	-	-	-
Pathway Cluster	ID	Compound name	Comparative Analysis
			Ratio ¶
			shRNA1 vs control	shRNA2 vs control	shRNA1 vs shRNA2
Galactose metabolism	A_0034	Dihydroxyacetone phosphate	0.601994	0.735889	0.818049
Galactose metabolism	A_0061	Glucose 1-phosphate	0.565663	0.837805	0.675173
Galactose metabolism	A_0059	Glucose 6-phosphate	0.642606	0.86479	0.743077
Galactose metabolism	A_0033	Glyceraldehyde 3-phosphate	0.549185	0.659322	0.832954
Galactose metabolism	A_0107	UDP-glucose	0.878519	0.799808	1.09841
Galactose metabolism	A_0107	UDP-galactose	0.878519	0.799808	1.09841
Galactose metabolism	-	Galactosamine	-	-	-
Galactose metabolism	-	Galactose 1-phosphate	-	-	-
Pathway Cluster	ID	Compound name	Comparative Analysis
			Ratio ¶
			shRNA1 vs control	shRNA2 vs control	shRNA1 vs shRNA2
Glu and Gln metabolism	A_0022	2-Oxoglutaric acid	0.721199	0.705668	1.02201
Glu and Gln metabolism	C_0012	GABA	1.27488	1.09781	1.16129
Glu and Gln metabolism	C_0060	Gln	0.927472	0.617577	1.50179
Glu and Gln metabolism	C_0063	Glu	0.883547	0.831121	1.06308
Glu and Gln metabolism	A_0003	Pyruvic acid	0.638367	0.724894	0.880636
Glu and Gln metabolism	A_0012	Succinic acid	0.910421	0.755336	1.20532
Glu and Gln metabolism	-	1-Pyrroline 5-carboxylic acid	-	-	-
Glu and Gln metabolism	-	Carbamoylphosphate	-	-	-
Glu and Gln metabolism	-	Glucosamine 6-phosphate	-	-	-
Glu and Gln metabolism	-	Succinic semialdehyde	-	-	-
Pathway Cluster	ID	Compound name	Comparative Analysis
			Ratio ¶
			shRNA1 vs control	shRNA2 vs control	shRNA1 vs shRNA2
Glucosinolate biosynthesis	A_0010	2-Oxoisovaleric acid	0.915926	0.852177	1.07481
Glucosinolate biosynthesis	A_0016	4-Methyl-2-oxovaleric acid	0.87669	0.769424	1.13941
Glucosinolate biosynthesis	A_0016	3-Methyl-2-oxovaleric acid	0.87669	0.769424	1.13941
Glucosinolate biosynthesis	C_0041	Ile	0.945353	0.852153	1.10937
Glucosinolate biosynthesis	C_0042	Leu	0.968924	0.817546	1.18516
Glucosinolate biosynthesis	C_0064	Met	1.0155	0.819116	1.23976
Glucosinolate biosynthesis	C_0072	Phe	0.942187	0.829238	1.13621
Glucosinolate biosynthesis	C_0093	Trp	0.858932	0.772156	1.11238
Glucosinolate biosynthesis	C_0081	Tyr	0.886998	0.789484	1.12352
Glucosinolate biosynthesis	C_0024	Val	0.944088	0.820946	1.15
Glucosinolate biosynthesis	-	4-Methylthio-2-oxobutyric acid	-	-	-
Pathway Cluster	ID	Compound name	Comparative Analysis
			Ratio ¶
			shRNA1 vs control	shRNA2 vs control	shRNA1 vs shRNA2
Glutathione metabolism	A_0015	5-Oxoproline	0.921617	0.82755	1.11367
Glutathione metabolism	A_0091	Acetyl CoA_divalent	<1	<1	N.A.
Glutathione metabolism	C_0010	Cadaverine	0.886158	0.727945	1.21734
Glutathione metabolism	C_0030	Cys	3.48495	1.15338	3.0215
Glutathione metabolism	C_0063	Glu	0.883547	0.831121	1.06308
Glutathione metabolism	C_0119	Glutathione (GSH)	0.91801	0.843042	1.08893
Glutathione metabolism	C_0003	Gly	0.932071	0.812463	1.14722
Glutathione metabolism	A_0114	NADP+	0.931329	0.819082	1.13704
Glutathione metabolism	A_0085	NADPH_divalent	1.38263	1.42404	0.970918
Glutathione metabolism	C_0045	Ornithine	0.843569	1.04302	0.808779
Glutathione metabolism	C_0004	Putrescine	0.78256	0.857169	0.912959
Glutathione metabolism	C_0059	Spermidine	0.938043	0.922625	1.01671
Glutathione metabolism	C_0091	Spermine	1.07614	0.806909	1.33366
Glutathione metabolism	-	Ascorbic acid	-	-	-
Glutathione metabolism	-	Cys-Gly	-	-	-
Glutathione metabolism	-	γ-Glu-Cys	-	-	-
Pathway Cluster	ID	Compound name	Comparative Analysis
			Ratio ¶
			shRNA1 vs control	shRNA2 vs control	shRNA1 vs shRNA2
Gly, Ser and Thr metabolism	A_0042	3-Phosphoglyceric acid	<1	0.48862	<1
Gly, Ser and Thr metabolism	C_0047	Asp	1.06266	0.900355	1.18026
Gly, Ser and Thr metabolism	C_0025	Betaine	0.919087	0.805949	1.14038
Gly, Ser and Thr metabolism	C_0015	Choline	0.691039	0.755052	0.915221
Gly, Ser and Thr metabolism	C_0040	Creatine	1.04712	0.788997	1.32716
Gly, Ser and Thr metabolism	C_0030	Cys	3.48495	1.15338	3.0215
Gly, Ser and Thr metabolism	C_0098	Cystathionine	0.684763	0.996578	0.687114
Gly, Ser and Thr metabolism	C_0003	Gly	0.932071	0.812463	1.14722
Gly, Ser and Thr metabolism	C_0026	Homoserine	1<	N.A.	1<
Gly, Ser and Thr metabolism	A_0003	Pyruvic acid	0.638367	0.724894	0.880636
Gly, Ser and Thr metabolism	C_0007	Sarcosine	0.941666	0.915605	1.02846
Gly, Ser and Thr metabolism	C_0016	Ser	1.24837	0.874051	1.42825
Gly, Ser and Thr metabolism	C_0027	Thr	0.896403	0.733637	1.22186
Gly, Ser and Thr metabolism	C_0093	Trp	0.858932	0.772156	1.11238
Gly, Ser and Thr metabolism	-	1,3-Diaminopropane	-	-	-
Gly, Ser and Thr metabolism	-	2,4-Diaminobutyric acid	-	-	-
Gly, Ser and Thr metabolism	-	2-Oxobutyric acid	-	-	-
Gly, Ser and Thr metabolism	-	5-Amino-4-oxovaleric acid	-	-	-
Gly, Ser and Thr metabolism	-	Betaine aldehyde_+H2O	-	-	-
Gly, Ser and Thr metabolism	-	Ectoine	-	-	-
Gly, Ser and Thr metabolism	-	Glyceric acid	-	-	-
Gly, Ser and Thr metabolism	-	Glyoxylic acid	-	-	-
Gly, Ser and Thr metabolism	-	Guanidoacetic acid	-	-	-
Gly, Ser and Thr metabolism	-	Isopropanolamine	-	-	-
Gly, Ser and Thr metabolism	-	N,N-Dimethylglycine	-	-	-
Gly, Ser and Thr metabolism	-	O-Phosphoserine	-	-	-
Pathway Cluster	ID	Compound name	Comparative Analysis
			Ratio ¶
			shRNA1 vs control	shRNA2 vs control	shRNA1 vs shRNA2
Glycerolipid metabolism	A_0042	3-Phosphoglyceric acid	<1	0.48862	<1
Glycerolipid metabolism	A_0034	Dihydroxyacetone phosphate	0.601994	0.735889	0.818049
Glycerolipid metabolism	A_0035	Glycerol 3-phosphate	0.99825	0.985265	1.01318
Glycerolipid metabolism	A_0107	UDP-glucose	0.878519	0.799808	1.09841
Glycerolipid metabolism	-	Glyceric acid	-	-	-
Glycerolipid metabolism	-	Propionyl CoA_divalent	-	-	-
Pathway Cluster	ID	Compound name	Comparative Analysis
			Ratio ¶
			shRNA1 vs control	shRNA2 vs control	shRNA1 vs shRNA2
Glycerophospholipid metabolism	A_0102	CDP-choline	1.64853	0.993459	1.65939
Glycerophospholipid metabolism	C_0015	Choline	0.691039	0.755052	0.915221
Glycerophospholipid metabolism	C_0017	Diethanolamine	1.02946	1.49443	0.688866
Glycerophospholipid metabolism	A_0034	Dihydroxyacetone phosphate	0.601994	0.735889	0.818049
Glycerophospholipid metabolism	A_0021	Ethanolamine phosphate	0.980687	1.08046	0.90766
Glycerophospholipid metabolism	A_0035	Glycerol 3-phosphate	0.99825	0.985265	1.01318
Glycerophospholipid metabolism	C_0107	Glycerophosphocholine	0.842035	1.26903	0.663524
Glycerophospholipid metabolism	C_0082	Phosphorylcholine	0.883079	0.830657	1.06311
Glycerophospholipid metabolism	-	Acetylcholine	-	-	-
Glycerophospholipid metabolism	-	Triethanolamine	-	-	-
Pathway Cluster	ID	Compound name	Comparative Analysis
			Ratio ¶
			shRNA1 vs control	shRNA2 vs control	shRNA1 vs shRNA2
Glycolysis / Gluconeogenesis	A_0042	3-Phosphoglyceric acid	<1	0.48862	<1
Glycolysis / Gluconeogenesis	A_0034	Dihydroxyacetone phosphate	0.601994	0.735889	0.818049
Glycolysis / Gluconeogenesis	A_0079	Fructose 1,6-diphosphate	0.515563	0.79237	0.650659
Glycolysis / Gluconeogenesis	A_0060	Fructose 6-phosphate	0.65593	0.858408	0.764124
Glycolysis / Gluconeogenesis	A_0061	Glucose 1-phosphate	0.565663	0.837805	0.675173
Glycolysis / Gluconeogenesis	A_0059	Glucose 6-phosphate	0.642606	0.86479	0.743077
Glycolysis / Gluconeogenesis	A_0033	Glyceraldehyde 3-phosphate	0.549185	0.659322	0.832954
Glycolysis / Gluconeogenesis	A_0005	Lactic acid	0.846548	0.802718	1.0546
Glycolysis / Gluconeogenesis	A_0003	Pyruvic acid	0.638367	0.724894	0.880636
Glycolysis / Gluconeogenesis	-	2,3-Diphosphoglyceric acid	-	-	-
Glycolysis / Gluconeogenesis	-	2-Phosphoglyceric acid	-	-	-
Glycolysis / Gluconeogenesis	-	Phosphoenolpyruvic acid	-	-	-
Pathway Cluster	ID	Compound name	Comparative Analysis
			Ratio ¶
			shRNA1 vs control	shRNA2 vs control	shRNA1 vs shRNA2
Glyoxylate and dicarboxylate metabolism	A_0022	2-Oxoglutaric acid	0.721199	0.705668	1.02201
Glyoxylate and dicarboxylate metabolism	A_0042	3-Phosphoglyceric acid	<1	0.48862	<1
Glyoxylate and dicarboxylate metabolism	A_0091	Acetyl CoA_divalent	<1	<1	N.A.
Glyoxylate and dicarboxylate metabolism	A_0045	Citric acid	0.880745	1.00919	0.872729
Glyoxylate and dicarboxylate metabolism	A_0046	Isocitric acid	1.18632	1.65285	0.717742
Glyoxylate and dicarboxylate metabolism	A_0019	Malic acid	1.14666	0.872716	1.31389
Glyoxylate and dicarboxylate metabolism	A_0003	Pyruvic acid	0.638367	0.724894	0.880636
Glyoxylate and dicarboxylate metabolism	A_0070	Ribulose 1,5-diphosphate	1.64901	1.36617	1.20703
Glyoxylate and dicarboxylate metabolism	A_0012	Succinic acid	0.910421	0.755336	1.20532
Glyoxylate and dicarboxylate metabolism	A_0037	cis-Aconitic acid	1.12495	1.51638	0.741865
Glyoxylate and dicarboxylate metabolism	-	Glyceric acid	-	-	-
Glyoxylate and dicarboxylate metabolism	-	Glycolic acid	-	-	-
Glyoxylate and dicarboxylate metabolism	-	Glyoxylic acid	-	-	-
Glyoxylate and dicarboxylate metabolism	-	Methylmalonyl CoA_divalent	-	-	-
Glyoxylate and dicarboxylate metabolism	-	Propionyl CoA_divalent	-	-	-
Glyoxylate and dicarboxylate metabolism	-	Succinyl CoA_divalent	-	-	-
Glyoxylate and dicarboxylate metabolism	-	Tartaric acid	-	-	-
Pathway Cluster	ID	Compound name	Comparative Analysis
			Ratio ¶
			shRNA1 vs control	shRNA2 vs control	shRNA1 vs shRNA2
His metabolism	C_0055	1-Methyl-4-imidazoleacetic acid	1.12854	0.855155	1.3197
His metabolism	A_0022	2-Oxoglutaric acid	0.721199	0.705668	1.02201
His metabolism	C_0075	3-Methylhistidine	0.888571	0.859499	1.03383
His metabolism	C_0047	Asp	1.06266	0.900355	1.18026
His metabolism	C_0099	Carnosine	0.829248	0.976377	0.849311
His metabolism	C_0066	His	0.897044	0.809439	1.10823
His metabolism	C_0035	Imidazole-4-acetic acid	1<	N.A.	1<
His metabolism	C_0067	Imidazolelactic acid	0.911676	0.715465	1.27424
His metabolism	A_0087	PRPP	2.52193	2.28789	1.10229
His metabolism	-	1-Methylhistamine	-	-	-
His metabolism	-	4-(β-Acetylaminoethyl)imidazole	-	-	-
His metabolism	-	Anserine	-	-	-
His metabolism	-	Ergothioneine	-	-	-
His metabolism	-	Histamine	-	-	-
His metabolism	-	Histidinol	-	-	-
His metabolism	-	N-Carbamylglutamic acid	-	-	-
His metabolism	-	N-Formylaspartic acid	-	-	-
His metabolism	-	Urocanic acid	-	-	-
Pathway Cluster	ID	Compound name	Comparative Analysis
			Ratio ¶
			shRNA1 vs control	shRNA2 vs control	shRNA1 vs shRNA2
Inositol phosphate metabolism	A_0091	Acetyl CoA_divalent	<1	<1	N.A.
Inositol phosphate metabolism	A_0034	Dihydroxyacetone phosphate	0.601994	0.735889	0.818049
Inositol phosphate metabolism	A_0059	Glucose 6-phosphate	0.642606	0.86479	0.743077
Inositol phosphate metabolism	A_0047	Glucuronic acid	0.844846	0.825867	1.02298
Inositol phosphate metabolism	A_0033	Glyceraldehyde 3-phosphate	0.549185	0.659322	0.832954
Inositol phosphate metabolism	A_0076	Phytic acid_divalent	0.888514	0.824353	1.07783
Inositol phosphate metabolism	A_0058	myo-Inositol 1-phosphate	0.884118	0.862213	1.0254
Inositol phosphate metabolism	A_0058	myo-Inositol 3-phosphate	0.884118	0.862213	1.0254
Pathway Cluster	ID	Compound name	Comparative Analysis
			Ratio ¶
			shRNA1 vs control	shRNA2 vs control	shRNA1 vs shRNA2
Lipopolysaccharide biosynthesis	A_0065	Sedoheptulose 7-phosphate	0.745929	0.741626	1.0058
Lipopolysaccharide biosynthesis	A_0111	UDP-N-acetylglucosamine	0.650901	0.838302	0.776452
Lipopolysaccharide biosynthesis	-	Arabinose 5-phosphate	-	-	-
Pathway Cluster	ID	Compound name	Comparative Analysis
			Ratio ¶
			shRNA1 vs control	shRNA2 vs control	shRNA1 vs shRNA2
Lys biosynthesis	C_0069	2-Aminoadipic acid	1.03551	0.718087	1.44204
Lys biosynthesis	A_0022	2-Oxoglutaric acid	0.721199	0.705668	1.02201
Lys biosynthesis	C_0026	Homoserine	1<	N.A.	1<
Lys biosynthesis	C_0061	Lys	0.983949	0.770328	1.27731
Lys biosynthesis	C_0113	Saccharopine	1.24587	0.912704	1.36504
Lys biosynthesis	-	2,6-Diaminopimelic acid	-	-	-
Lys biosynthesis	-	2-Oxoadipic acid	-	-	-
Pathway Cluster	ID	Compound name	Comparative Analysis
			Ratio ¶
			shRNA1 vs control	shRNA2 vs control	shRNA1 vs shRNA2
Lys degradation	C_0069	2-Aminoadipic acid	1.03551	0.718087	1.44204
Lys degradation	C_0023	5-Aminovaleric acid	1.17996	0.920415	1.28198
Lys degradation	A_0091	Acetyl CoA_divalent	<1	<1	N.A.
Lys degradation	C_0010	Cadaverine	0.886158	0.727945	1.21734
Lys degradation	C_0061	Lys	0.983949	0.770328	1.27731
Lys degradation	C_0085	N6-Acetyllysine	1.01493	0.798144	1.27161
Lys degradation	C_0037	Pipecolic acid	<1	<1	N.A.
Lys degradation	C_0113	Saccharopine	1.24587	0.912704	1.36504
Lys degradation	-	2-Oxoadipic acid	-	-	-
Lys degradation	-	Glutaric acid	-	-	-
Lys degradation	-	Glutaryl CoA_divalent	-	-	-
Pathway Cluster	ID	Compound name	Comparative Analysis
			Ratio ¶
			shRNA1 vs control	shRNA2 vs control	shRNA1 vs shRNA2
Met metabolism	C_0009	1-Aminocyclopropane-1-carboxylic acid	1.04605	0.833091	1.25562
Met metabolism	C_0117	5'-Deoxy-5'-methylthioadenosine	1.04183	<1	1<
Met metabolism	C_0064	Met	1.0155	0.819116	1.23976
Met metabolism	C_0071	Methionine sulfoxide	0.809216	0.744569	1.08683
Met metabolism	A_0040	N-Formylmethionine	0.326181	0.557102	0.585495
Met metabolism	C_0127	S-Adenosylhomocysteine	0.53935	0.402925	1.33859
Met metabolism	C_0128	S-Adenosylmethionine	1.07045	0.761943	1.4049
Met metabolism	-	4-Methylthio-2-oxobutyric acid	-	-	-
Met metabolism	-	Homocystine	-	-	-
Met metabolism	-	O-Phosphoserine	-	-	-
Pathway Cluster	ID	Compound name	Comparative Analysis
			Ratio ¶
			shRNA1 vs control	shRNA2 vs control	shRNA1 vs shRNA2
Methane metabolism	A_0042	3-Phosphoglyceric acid	<1	0.48862	<1
Methane metabolism	A_0095	ADP	1.70344	1.85098	0.920291
Methane metabolism	A_0104	ATP	5.55716	6.38476	0.870379
Methane metabolism	A_0091	Acetyl CoA_divalent	<1	<1	N.A.
Methane metabolism	A_0034	Dihydroxyacetone phosphate	0.601994	0.735889	0.818049
Methane metabolism	A_0079	Fructose 1,6-diphosphate	0.515563	0.79237	0.650659
Methane metabolism	A_0060	Fructose 6-phosphate	0.65593	0.858408	0.764124
Methane metabolism	C_0003	Gly	0.932071	0.812463	1.14722
Methane metabolism	A_0033	Glyceraldehyde 3-phosphate	0.549185	0.659322	0.832954
Methane metabolism	A_0019	Malic acid	1.14666	0.872716	1.31389
Methane metabolism	A_0003	Pyruvic acid	0.638367	0.724894	0.880636
Methane metabolism	A_0055	Ribulose 5-phosphate	0.740507	0.785704	0.942476
Methane metabolism	C_0016	Ser	1.24837	0.874051	1.42825
Methane metabolism	-	2-Phosphoglyceric acid	-	-	-
Methane metabolism	-	5-Methyltetrahydrofolic acid	-	-	-
Methane metabolism	-	Glyceric acid	-	-	-
Methane metabolism	-	Glyoxylic acid	-	-	-
Methane metabolism	-	N-Methylglutamic acid	-	-	-
Methane metabolism	-	O-Phosphoserine	-	-	-
Methane metabolism	-	Phosphoenolpyruvic acid	-	-	-
Methane metabolism	-	Trimethylamine N-oxide	-	-	-
Methane metabolism	-	Xylulose 5-phosphate	-	-	-
Methane metabolism	-	p-Hydroxyphenylpyruvic acid	-	-	-
Pathway Cluster	ID	Compound name	Comparative Analysis
			Ratio ¶
			shRNA1 vs control	shRNA2 vs control	shRNA1 vs shRNA2
Nicotinate and nicotinamide metabolism	C_0052	1-Methylnicotinamide	0.67451	0.872202	0.773342
Nicotinate and nicotinamide metabolism	C_0047	Asp	1.06266	0.900355	1.18026
Nicotinate and nicotinamide metabolism	A_0034	Dihydroxyacetone phosphate	0.601994	0.735889	0.818049
Nicotinate and nicotinamide metabolism	A_0009	Fumaric acid	1.30359	0.866467	1.50449
Nicotinate and nicotinamide metabolism	A_0113	NAD+	1.02924	0.908643	1.13272
Nicotinate and nicotinamide metabolism	A_0114	NADP+	0.931329	0.819082	1.13704
Nicotinate and nicotinamide metabolism	C_0032	Nicotinamide	0.570087	0.596532	0.955669
Nicotinate and nicotinamide metabolism	A_0003	Pyruvic acid	0.638367	0.724894	0.880636
Nicotinate and nicotinamide metabolism	-	6-Hydroxynicotinic acid	-	-	-
Nicotinate and nicotinamide metabolism	-	Deamido-NAD+	-	-	-
Nicotinate and nicotinamide metabolism	-	Maleic acid	-	-	-
Nicotinate and nicotinamide metabolism	-	Nicotinic acid	-	-	-
Nicotinate and nicotinamide metabolism	-	Propionic acid	-	-	-
Nicotinate and nicotinamide metabolism	-	Quinolinic acid	-	-	-
Nicotinate and nicotinamide metabolism	-	Trigonelline	-	-	-
Pathway Cluster	ID	Compound name	Comparative Analysis
			Ratio ¶
			shRNA1 vs control	shRNA2 vs control	shRNA1 vs shRNA2
Oxidative phosphorylation	A_0095	ADP	1.70344	1.85098	0.920291
Oxidative phosphorylation	A_0104	ATP	5.55716	6.38476	0.870379
Oxidative phosphorylation	A_0009	Fumaric acid	1.30359	0.866467	1.50449
Oxidative phosphorylation	A_0113	NAD+	1.02924	0.908643	1.13272
Oxidative phosphorylation	A_0012	Succinic acid	0.910421	0.755336	1.20532
Oxidative phosphorylation	-	NADH	-	-	-
Pathway Cluster	ID	Compound name	Comparative Analysis
			Ratio ¶
			shRNA1 vs control	shRNA2 vs control	shRNA1 vs shRNA2
Pantothenate and CoA biosynthesis	A_0010	2-Oxoisovaleric acid	0.915926	0.852177	1.07481
Pantothenate and CoA biosynthesis	C_0047	Asp	1.06266	0.900355	1.18026
Pantothenate and CoA biosynthesis	A_0086	CoA_divalent	1.3269	1.26504	1.0489
Pantothenate and CoA biosynthesis	C_0030	Cys	3.48495	1.15338	3.0215
Pantothenate and CoA biosynthesis	A_0053	Pantothenic acid	1.20176	0.684439	1.75583
Pantothenate and CoA biosynthesis	A_0003	Pyruvic acid	0.638367	0.724894	0.880636
Pantothenate and CoA biosynthesis	C_0024	Val	0.944088	0.820946	1.15
Pantothenate and CoA biosynthesis	C_0005	β-Ala	1.14672	0.883672	1.29767
Pantothenate and CoA biosynthesis	-	3',5'-ADP	-	-	-
Pantothenate and CoA biosynthesis	-	3'-Dephospho CoA	-	-	-
Pantothenate and CoA biosynthesis	-	3-Ureidopropionic acid	-	-	-
Pantothenate and CoA biosynthesis	-	Dihydrouracil	-	-	-
Pantothenate and CoA biosynthesis	-	Uracil	-	-	-
Pathway Cluster	ID	Compound name	Comparative Analysis
			Ratio ¶
			shRNA1 vs control	shRNA2 vs control	shRNA1 vs shRNA2
Parkinson's disease	A_0095	ADP	1.70344	1.85098	0.920291
Parkinson's disease	A_0081	AMP	0.594705	0.586536	1.01393
Parkinson's disease	A_0104	ATP	5.55716	6.38476	0.870379
Parkinson's disease	C_0081	Tyr	0.886998	0.789484	1.12352
Parkinson's disease	-	1-Methyl-4-phenyl-1,2,3,6-tetrahydropyridine	-	-	-
Parkinson's disease	-	DOPA	-	-	-
Parkinson's disease	-	Dopamine	-	-	-
Pathway Cluster	ID	Compound name	Comparative Analysis
			Ratio ¶
			shRNA1 vs control	shRNA2 vs control	shRNA1 vs shRNA2
Pentose and glucuronate interconversions	A_0022	2-Oxoglutaric acid	0.721199	0.705668	1.02201
Pentose and glucuronate interconversions	A_0034	Dihydroxyacetone phosphate	0.601994	0.735889	0.818049
Pentose and glucuronate interconversions	A_0060	Fructose 6-phosphate	0.65593	0.858408	0.764124
Pentose and glucuronate interconversions	A_0061	Glucose 1-phosphate	0.565663	0.837805	0.675173
Pentose and glucuronate interconversions	A_0047	Glucuronic acid	0.844846	0.825867	1.02298
Pentose and glucuronate interconversions	A_0047	Galacturonic acid	0.844846	0.825867	1.02298
Pentose and glucuronate interconversions	A_0033	Glyceraldehyde 3-phosphate	0.549185	0.659322	0.832954
Pentose and glucuronate interconversions	A_0003	Pyruvic acid	0.638367	0.724894	0.880636
Pentose and glucuronate interconversions	A_0055	Ribulose 5-phosphate	0.740507	0.785704	0.942476
Pentose and glucuronate interconversions	A_0107	UDP-glucose	0.878519	0.799808	1.09841
Pentose and glucuronate interconversions	A_0108	UDP-glucuronic acid	0.763459	0.940696	0.81159
Pentose and glucuronate interconversions	-	Digalacturonic acid	-	-	-
Pentose and glucuronate interconversions	-	Xylulose 5-phosphate	-	-	-
Pathway Cluster	ID	Compound name	Comparative Analysis
			Ratio ¶
			shRNA1 vs control	shRNA2 vs control	shRNA1 vs shRNA2
Pentose phosphate pathway	A_0064	6-Phosphogluconic acid	1.16479	1.8568	0.627309
Pentose phosphate pathway	A_0049	Erythrose 4-phosphate	0.899726	0.707522	1.27166
Pentose phosphate pathway	A_0060	Fructose 6-phosphate	0.65593	0.858408	0.764124
Pentose phosphate pathway	A_0059	Glucose 6-phosphate	0.642606	0.86479	0.743077
Pentose phosphate pathway	A_0033	Glyceraldehyde 3-phosphate	0.549185	0.659322	0.832954
Pentose phosphate pathway	A_0054	Ribose 5-phosphate	0.696828	0.85613	0.813927
Pentose phosphate pathway	A_0055	Ribulose 5-phosphate	0.740507	0.785704	0.942476
Pentose phosphate pathway	A_0065	Sedoheptulose 7-phosphate	0.745929	0.741626	1.0058
Pentose phosphate pathway	-	Xylulose 5-phosphate	-	-	-
Pathway Cluster	ID	Compound name	Comparative Analysis
			Ratio ¶
			shRNA1 vs control	shRNA2 vs control	shRNA1 vs shRNA2
Peptidoglycan biosynthesis	C_0006	Ala	1.08785	1.03036	1.05579
Peptidoglycan biosynthesis	A_0111	UDP-N-acetylglucosamine	0.650901	0.838302	0.776452
Peptidoglycan biosynthesis	A_0073	UMP	0.659233	0.597227	1.10382
Peptidoglycan biosynthesis	-	Ala-Ala	-	-	-
Pathway Cluster	ID	Compound name	Comparative Analysis
			Ratio ¶
			shRNA1 vs control	shRNA2 vs control	shRNA1 vs shRNA2
Phenylalanine, tyrosine and tryptophan biosynthesis	A_0049	Erythrose 4-phosphate	0.899726	0.707522	1.27166
Phenylalanine, tyrosine and tryptophan biosynthesis	A_0087	PRPP	2.52193	2.28789	1.10229
Phenylalanine, tyrosine and tryptophan biosynthesis	C_0072	Phe	0.942187	0.829238	1.13621
Phenylalanine, tyrosine and tryptophan biosynthesis	C_0093	Trp	0.858932	0.772156	1.11238
Phenylalanine, tyrosine and tryptophan biosynthesis	C_0081	Tyr	0.886998	0.789484	1.12352
Phenylalanine, tyrosine and tryptophan biosynthesis	-	Anthranilic acid	-	-	-
Phenylalanine, tyrosine and tryptophan biosynthesis	-	Phenylpyruvic acid	-	-	-
Phenylalanine, tyrosine and tryptophan biosynthesis	-	Phosphoenolpyruvic acid	-	-	-
Phenylalanine, tyrosine and tryptophan biosynthesis	-	Quinic acid	-	-	-
Phenylalanine, tyrosine and tryptophan biosynthesis	-	Shikimate 3-phosphate	-	-	-
Phenylalanine, tyrosine and tryptophan biosynthesis	-	Shikimic acid	-	-	-
Phenylalanine, tyrosine and tryptophan biosynthesis	-	p-Hydroxyphenylpyruvic acid	-	-	-
Pathway Cluster	ID	Compound name	Comparative Analysis
			Ratio ¶
			shRNA1 vs control	shRNA2 vs control	shRNA1 vs shRNA2
Phenylpropanoid biosynthesis	C_0072	Phe	0.942187	0.829238	1.13621
Phenylpropanoid biosynthesis	C_0059	Spermidine	0.938043	0.922625	1.01671
Phenylpropanoid biosynthesis	C_0081	Tyr	0.886998	0.789484	1.12352
Phenylpropanoid biosynthesis	-	Sinapic acid	-	-	-
Phenylpropanoid biosynthesis	-	o-Coumaric acid	-	-	-
Phenylpropanoid biosynthesis	-	p-Coumaric acid	-	-	-
Phenylpropanoid biosynthesis	-	trans-Cinnamic acid	-	-	-
Phenylpropanoid biosynthesis	-	trans-Ferlic acid	-	-	-
Pathway Cluster	ID	Compound name	Comparative Analysis
			Ratio ¶
			shRNA1 vs control	shRNA2 vs control	shRNA1 vs shRNA2
Phosphatidylinositol signaling system	A_0076	Phytic acid_divalent	0.888514	0.824353	1.07783
Phosphatidylinositol signaling system	A_0058	myo-Inositol 1-phosphate	0.884118	0.862213	1.0254
Phosphatidylinositol signaling system	A_0058	myo-Inositol 3-phosphate	0.884118	0.862213	1.0254
Pathway Cluster	ID	Compound name	Comparative Analysis
			Ratio ¶
			shRNA1 vs control	shRNA2 vs control	shRNA1 vs shRNA2
Phosphotransferase system (PTS)	A_0059	Glucose 6-phosphate	0.642606	0.86479	0.743077
Phosphotransferase system (PTS)	C_0097	N-Acetylglucosamine	0.652189	0.75771	0.860736
Phosphotransferase system (PTS)	A_0066	N-Acetylglucosamine 6-phosphate	0.633333	0.90799	0.69751
Phosphotransferase system (PTS)	A_0003	Pyruvic acid	0.638367	0.724894	0.880636
Phosphotransferase system (PTS)	A_0063	Sorbitol 6-phosphate	0.711664	0.833639	0.853683
Phosphotransferase system (PTS)	-	Ascorbic acid	-	-	-
Phosphotransferase system (PTS)	-	Fructose 1-phosphate	-	-	-
Phosphotransferase system (PTS)	-	Galactosamine	-	-	-
Phosphotransferase system (PTS)	-	Glucosamine	-	-	-
Phosphotransferase system (PTS)	-	Glucosamine 6-phosphate	-	-	-
Phosphotransferase system (PTS)	-	Mannose 6-phosphate	-	-	-
Phosphotransferase system (PTS)	-	N-Acetylmuramic acid	-	-	-
Phosphotransferase system (PTS)	-	Phosphoenolpyruvic acid	-	-	-
Phosphotransferase system (PTS)	-	Trehalose 6-phosphate	-	-	-
Pathway Cluster	ID	Compound name	Comparative Analysis
			Ratio ¶
			shRNA1 vs control	shRNA2 vs control	shRNA1 vs shRNA2
Photosynthesis	A_0095	ADP	1.70344	1.85098	0.920291
Photosynthesis	A_0104	ATP	5.55716	6.38476	0.870379
Photosynthesis	A_0114	NADP+	0.931329	0.819082	1.13704
Photosynthesis	A_0085	NADPH_divalent	1.38263	1.42404	0.970918
Pathway Cluster	ID	Compound name	Comparative Analysis
			Ratio ¶
			shRNA1 vs control	shRNA2 vs control	shRNA1 vs shRNA2
Polyamine metabolism	C_0012	GABA	1.27488	1.09781	1.16129
Polyamine metabolism	C_0004	Putrescine	0.78256	0.857169	0.912959
Polyamine metabolism	C_0128	S-Adenosylmethionine	1.07045	0.761943	1.4049
Polyamine metabolism	C_0059	Spermidine	0.938043	0.922625	1.01671
Polyamine metabolism	C_0091	Spermine	1.07614	0.806909	1.33366
Polyamine metabolism	-	1,3-Diaminopropane	-	-	-
Polyamine metabolism	-	Agmatine	-	-	-
Polyamine metabolism	-	Homocarnosine	-	-	-
Polyamine metabolism	-	N-Acetylputrescine	-	-	-
Polyamine metabolism	-	Norspermidine	-	-	-
Pathway Cluster	ID	Compound name	Comparative Analysis
			Ratio ¶
			shRNA1 vs control	shRNA2 vs control	shRNA1 vs shRNA2
Porphyrin and chlorophyll metabolism	C_0063	Glu	0.883547	0.831121	1.06308
Porphyrin and chlorophyll metabolism	C_0003	Gly	0.932071	0.812463	1.14722
Porphyrin and chlorophyll metabolism	C_0027	Thr	0.896403	0.733637	1.22186
Porphyrin and chlorophyll metabolism	-	5,6-Dimethylbenzimidazole	-	-	-
Porphyrin and chlorophyll metabolism	-	5-Amino-4-oxovaleric acid	-	-	-
Porphyrin and chlorophyll metabolism	-	Isopropanolamine	-	-	-
Porphyrin and chlorophyll metabolism	-	Porphobilinogen	-	-	-
Pathway Cluster	ID	Compound name	Comparative Analysis
			Ratio ¶
			shRNA1 vs control	shRNA2 vs control	shRNA1 vs shRNA2
Propanoate metabolism	C_0009	1-Aminocyclopropane-1-carboxylic acid	1.04605	0.833091	1.25562
Propanoate metabolism	A_0007	2-Hydroxybutyric acid	0.775155	0.711673	1.0892
Propanoate metabolism	A_0091	Acetyl CoA_divalent	<1	<1	N.A.
Propanoate metabolism	A_0005	Lactic acid	0.846548	0.802718	1.0546
Propanoate metabolism	A_0012	Succinic acid	0.910421	0.755336	1.20532
Propanoate metabolism	C_0024	Val	0.944088	0.820946	1.15
Propanoate metabolism	C_0005	β-Ala	1.14672	0.883672	1.29767
Propanoate metabolism	-	2-Oxobutyric acid	-	-	-
Propanoate metabolism	-	3-Hydroxypropionic acid	-	-	-
Propanoate metabolism	-	Acetoacetic acid	-	-	-
Propanoate metabolism	-	Citramalic acid	-	-	-
Propanoate metabolism	-	Malonyl CoA_divalent	-	-	-
Propanoate metabolism	-	Methylmalonic acid	-	-	-
Propanoate metabolism	-	Methylmalonyl CoA_divalent	-	-	-
Propanoate metabolism	-	Propionic acid	-	-	-
Propanoate metabolism	-	Propionyl CoA_divalent	-	-	-
Propanoate metabolism	-	Succinyl CoA_divalent	-	-	-
Pathway Cluster	ID	Compound name	Comparative Analysis
			Ratio ¶
			shRNA1 vs control	shRNA2 vs control	shRNA1 vs shRNA2
Protein digestion and absorption	C_0006	Ala	1.08785	1.03036	1.05579
Protein digestion and absorption	C_0078	Arg	1.09411	0.724248	1.51068
Protein digestion and absorption	C_0043	Asn	1.07495	0.67437	1.594
Protein digestion and absorption	C_0047	Asp	1.06266	0.900355	1.18026
Protein digestion and absorption	A_0004	Butyric acid	0.856444	0.714366	1.19889
Protein digestion and absorption	A_0004	Isobutyric acid	0.856444	0.714366	1.19889
Protein digestion and absorption	C_0010	Cadaverine	0.886158	0.727945	1.21734
Protein digestion and absorption	C_0030	Cys	3.48495	1.15338	3.0215
Protein digestion and absorption	C_0060	Gln	0.927472	0.617577	1.50179
Protein digestion and absorption	C_0063	Glu	0.883547	0.831121	1.06308
Protein digestion and absorption	C_0003	Gly	0.932071	0.812463	1.14722
Protein digestion and absorption	C_0066	His	0.897044	0.809439	1.10823
Protein digestion and absorption	C_0041	Ile	0.945353	0.852153	1.10937
Protein digestion and absorption	C_0042	Leu	0.968924	0.817546	1.18516
Protein digestion and absorption	C_0061	Lys	0.983949	0.770328	1.27731
Protein digestion and absorption	C_0064	Met	1.0155	0.819116	1.23976
Protein digestion and absorption	C_0072	Phe	0.942187	0.829238	1.13621
Protein digestion and absorption	C_0022	Pro	0.840801	0.839677	1.00134
Protein digestion and absorption	C_0004	Putrescine	0.78256	0.857169	0.912959
Protein digestion and absorption	C_0016	Ser	1.24837	0.874051	1.42825
Protein digestion and absorption	C_0027	Thr	0.896403	0.733637	1.22186
Protein digestion and absorption	C_0093	Trp	0.858932	0.772156	1.11238
Protein digestion and absorption	C_0081	Tyr	0.886998	0.789484	1.12352
Protein digestion and absorption	C_0024	Val	0.944088	0.820946	1.15
Protein digestion and absorption	C_0005	β-Ala	1.14672	0.883672	1.29767
Protein digestion and absorption	-	Cystine	-	-	-
Protein digestion and absorption	-	Histamine	-	-	-
Protein digestion and absorption	-	Isovaleric acid	-	-	-
Protein digestion and absorption	-	Piperidine	-	-	-
Protein digestion and absorption	-	Propionic acid	-	-	-
Protein digestion and absorption	-	Tyramine	-	-	-
Pathway Cluster	ID	Compound name	Comparative Analysis
			Ratio ¶
			shRNA1 vs control	shRNA2 vs control	shRNA1 vs shRNA2
Protein-derived Lys degradation	C_0070	Carnitine	1.00243	0.96716	1.03647
Protein-derived Lys degradation	C_0003	Gly	0.932071	0.812463	1.14722
Protein-derived Lys degradation	C_0058	γ-Butyrobetaine	0.774249	0.850604	0.910235
Protein-derived Lys degradation	-	N6,N6,N6-Trimethyllysine	-	-	-
Pathway Cluster	ID	Compound name	Comparative Analysis
			Ratio ¶
			shRNA1 vs control	shRNA2 vs control	shRNA1 vs shRNA2
Proximal tubule bicarbonate reclamation	A_0022	2-Oxoglutaric acid	0.721199	0.705668	1.02201
Proximal tubule bicarbonate reclamation	C_0060	Gln	0.927472	0.617577	1.50179
Proximal tubule bicarbonate reclamation	C_0063	Glu	0.883547	0.831121	1.06308
Proximal tubule bicarbonate reclamation	A_0019	Malic acid	1.14666	0.872716	1.31389
Proximal tubule bicarbonate reclamation	-	Phosphoenolpyruvic acid	-	-	-
Pathway Cluster	ID	Compound name	Comparative Analysis
			Ratio ¶
			shRNA1 vs control	shRNA2 vs control	shRNA1 vs shRNA2
Purine metabolism	C_0110	2'-Deoxyguanosine	0.959863	1.16854	0.821423
Purine metabolism	A_0078	5-Aminoimidazole-4-carboxamide ribotide	2.25045	0.651987	3.45168
Purine metabolism	A_0095	ADP	1.70344	1.85098	0.920291
Purine metabolism	A_0081	AMP	0.594705	0.586536	1.01393
Purine metabolism	A_0104	ATP	5.55716	6.38476	0.870379
Purine metabolism	C_0109	Adenosine	0.346201	0.403989	0.856955
Purine metabolism	A_0094	Adenosine 5'-phosphosulfate	<1	0.832074	<1
Purine metabolism	A_0096	GDP	1.27841	1.40697	0.908625
Purine metabolism	A_0083	GMP	0.574947	0.577407	0.99574
Purine metabolism	A_0105	GTP	4.04867	4.86476	0.832245
Purine metabolism	C_0060	Gln	0.927472	0.617577	1.50179
Purine metabolism	C_0003	Gly	0.932071	0.812463	1.14722
Purine metabolism	C_0115	Guanosine	0.855224	0.789884	1.08272
Purine metabolism	C_0051	Hypoxanthine	0.702298	0.66866	1.05031
Purine metabolism	A_0082	IMP	1.55742	1.22329	1.27314
Purine metabolism	C_0111	Inosine	0.691964	0.688363	1.00523
Purine metabolism	A_0087	PRPP	2.52193	2.28789	1.10229
Purine metabolism	A_0054	Ribose 5-phosphate	0.696828	0.85613	0.813927
Purine metabolism	C_0001	Urea	0.64249	0.670506	0.958218
Purine metabolism	A_0032	Uric acid	0.777848	0.735962	1.05691
Purine metabolism	A_0092	dADP	1.15997	1.12778	1.02854
Purine metabolism	A_0077	dAMP	0.550886	0.429045	1.28398
Purine metabolism	-	2',3'-cAMP	-	-	-
Purine metabolism	-	2'-Deoxyadenosine	-	-	-
Purine metabolism	-	3',5'-ADP	-	-	-
Purine metabolism	-	3'-AMP	-	-	-
Purine metabolism	-	ADP-ribose	-	-	-
Purine metabolism	-	Adenine	-	-	-
Purine metabolism	-	Adenylosuccinic acid	-	-	-
Purine metabolism	-	Allantoic acid	-	-	-
Purine metabolism	-	Carbamoylphosphate	-	-	-
Purine metabolism	-	Glyoxylic acid	-	-	-
Purine metabolism	-	Guanine	-	-	-
Purine metabolism	-	IDP	-	-	-
Purine metabolism	-	ITP	-	-	-
Purine metabolism	-	P1, P4-Di(adenosine-5') tetraphosphate_divalent	-	-	-
Purine metabolism	-	Ribose 1-phosphate	-	-	-
Purine metabolism	-	XMP	-	-	-
Purine metabolism	-	XTP	-	-	-
Purine metabolism	-	Xanthine	-	-	-
Purine metabolism	-	Xanthosine	-	-	-
Purine metabolism	-	cAMP	-	-	-
Purine metabolism	-	cGMP	-	-	-
Purine metabolism	-	dATP	-	-	-
Purine metabolism	-	dGDP	-	-	-
Purine metabolism	-	dGMP	-	-	-
Purine metabolism	-	dGTP	-	-	-
Purine metabolism	-	dIMP	-	-	-
Purine metabolism	-	dITP	-	-	-
Purine metabolism	-	ppGpp_divalent	-	-	-
Pathway Cluster	ID	Compound name	Comparative Analysis
			Ratio ¶
			shRNA1 vs control	shRNA2 vs control	shRNA1 vs shRNA2
Pyrimidine metabolism	C_0014	3-Aminoisobutyric acid	<1	0.824402	<1
Pyrimidine metabolism	A_0089	CDP	1.51687	1.6226	0.934836
Pyrimidine metabolism	A_0072	CMP	0.608097	0.585787	1.03808
Pyrimidine metabolism	A_0100	CTP	4.98088	5.21217	0.955624
Pyrimidine metabolism	C_0104	Cytidine	0.641013	0.642825	0.99718
Pyrimidine metabolism	A_0026	Dihydroorotic acid	4.79911	3.43123	1.39865
Pyrimidine metabolism	C_0060	Gln	0.927472	0.617577	1.50179
Pyrimidine metabolism	A_0039	N-Carbamoylaspartic acid	1<	1<	1.28549
Pyrimidine metabolism	A_0025	Orotic acid	0.752584	<1	1<
Pyrimidine metabolism	A_0087	PRPP	2.52193	2.28789	1.10229
Pyrimidine metabolism	A_0090	UDP	1.65238	1.55499	1.06263
Pyrimidine metabolism	A_0107	UDP-glucose	0.878519	0.799808	1.09841
Pyrimidine metabolism	A_0073	UMP	0.659233	0.597227	1.10382
Pyrimidine metabolism	A_0101	UTP	5.62553	5.42739	1.03651
Pyrimidine metabolism	C_0001	Urea	0.64249	0.670506	0.958218
Pyrimidine metabolism	C_0105	Uridine	0.805864	0.700895	1.14976
Pyrimidine metabolism	A_0088	dTDP	1.25446	0.75165	1.66894
Pyrimidine metabolism	A_0071	dTMP	0.79969	0.62512	1.27926
Pyrimidine metabolism	A_0099	dTTP	1<	1<	1.13761
Pyrimidine metabolism	A_0068	dUMP	0.918222	0.557809	1.64612
Pyrimidine metabolism	C_0005	β-Ala	1.14672	0.883672	1.29767
Pyrimidine metabolism	-	2',3'-cCMP	-	-	-
Pyrimidine metabolism	-	2'-Deoxycytidine	-	-	-
Pyrimidine metabolism	-	2'-Deoxyuridine	-	-	-
Pyrimidine metabolism	-	2-Deoxyribose 1-phosphate	-	-	-
Pyrimidine metabolism	-	3'-CMP	-	-	-
Pyrimidine metabolism	-	3-Ureidopropionic acid	-	-	-
Pyrimidine metabolism	-	5-Methylcytosine	-	-	-
Pyrimidine metabolism	-	Barbituric acid	-	-	-
Pyrimidine metabolism	-	Carbamoylphosphate	-	-	-
Pyrimidine metabolism	-	Cytosine	-	-	-
Pyrimidine metabolism	-	Dihydrouracil	-	-	-
Pyrimidine metabolism	-	Malonic acid	-	-	-
Pyrimidine metabolism	-	Methylmalonic acid	-	-	-
Pyrimidine metabolism	-	Orotidine 5'-monophosphate	-	-	-
Pyrimidine metabolism	-	Thymidine	-	-	-
Pyrimidine metabolism	-	Thymine	-	-	-
Pyrimidine metabolism	-	Uracil	-	-	-
Pyrimidine metabolism	-	dCDP	-	-	-
Pyrimidine metabolism	-	dCMP	-	-	-
Pyrimidine metabolism	-	dCTP	-	-	-
Pyrimidine metabolism	-	dUDP	-	-	-
Pyrimidine metabolism	-	dUTP	-	-	-
Pathway Cluster	ID	Compound name	Comparative Analysis
			Ratio ¶
			shRNA1 vs control	shRNA2 vs control	shRNA1 vs shRNA2
Pyruvate metabolism	A_0091	Acetyl CoA_divalent	<1	<1	N.A.
Pyruvate metabolism	A_0034	Dihydroxyacetone phosphate	0.601994	0.735889	0.818049
Pyruvate metabolism	A_0005	Lactic acid	0.846548	0.802718	1.0546
Pyruvate metabolism	A_0019	Malic acid	1.14666	0.872716	1.31389
Pyruvate metabolism	A_0003	Pyruvic acid	0.638367	0.724894	0.880636
Pyruvate metabolism	C_0126	S-Lactoylglutathione	0.426069	0.558301	0.763152
Pyruvate metabolism	-	2-Isopropylmalic acid	-	-	-
Pyruvate metabolism	-	Malonyl CoA_divalent	-	-	-
Pyruvate metabolism	-	Phosphoenolpyruvic acid	-	-	-
Pathway Cluster	ID	Compound name	Comparative Analysis
			Ratio ¶
			shRNA1 vs control	shRNA2 vs control	shRNA1 vs shRNA2
Riboflavin metabolism	A_0105	GTP	4.04867	4.86476	0.832245
Riboflavin metabolism	C_0125	Riboflavin	1<	1<	0.734093
Riboflavin metabolism	A_0055	Ribulose 5-phosphate	0.740507	0.785704	0.942476
Riboflavin metabolism	-	5,6-Dimethylbenzimidazole	-	-	-
Riboflavin metabolism	-	FAD_divalent	-	-	-
Pathway Cluster	ID	Compound name	Comparative Analysis
			Ratio ¶
			shRNA1 vs control	shRNA2 vs control	shRNA1 vs shRNA2
Sphingolipid metabolism	A_0021	Ethanolamine phosphate	0.980687	1.08046	0.90766
Sphingolipid metabolism	C_0016	Ser	1.24837	0.874051	1.42825
Sphingolipid metabolism	-	Psychosine	-	-	-
Pathway Cluster	ID	Compound name	Comparative Analysis
			Ratio ¶
			shRNA1 vs control	shRNA2 vs control	shRNA1 vs shRNA2
Starch and sucrose metabolism	A_0109	ADP-glucose	0.856622	0.776235	1.10356
Starch and sucrose metabolism	A_0060	Fructose 6-phosphate	0.65593	0.858408	0.764124
Starch and sucrose metabolism	A_0061	Glucose 1-phosphate	0.565663	0.837805	0.675173
Starch and sucrose metabolism	A_0059	Glucose 6-phosphate	0.642606	0.86479	0.743077
Starch and sucrose metabolism	A_0047	Glucuronic acid	0.844846	0.825867	1.02298
Starch and sucrose metabolism	A_0047	Galacturonic acid	0.844846	0.825867	1.02298
Starch and sucrose metabolism	A_0107	UDP-glucose	0.878519	0.799808	1.09841
Starch and sucrose metabolism	A_0108	UDP-glucuronic acid	0.763459	0.940696	0.81159
Starch and sucrose metabolism	-	Sucrose 6'-phosphate	-	-	-
Starch and sucrose metabolism	-	Trehalose 6-phosphate	-	-	-
Pathway Cluster	ID	Compound name	Comparative Analysis
			Ratio ¶
			shRNA1 vs control	shRNA2 vs control	shRNA1 vs shRNA2
Sulfur metabolism	A_0094	Adenosine 5'-phosphosulfate	<1	0.832074	<1
Sulfur metabolism	C_0030	Cys	3.48495	1.15338	3.0215
Sulfur metabolism	C_0098	Cystathionine	0.684763	0.996578	0.687114
Sulfur metabolism	C_0048	Homocysteine	1.30475	0.770059	1.69436
Sulfur metabolism	C_0026	Homoserine	1<	N.A.	1<
Sulfur metabolism	C_0069	O-Acetylhomoserine	1.03551	0.718087	1.44204
Sulfur metabolism	A_0052	O-Succinylhomoserine	0.740789	0.824017	0.898997
Sulfur metabolism	C_0016	Ser	1.24837	0.874051	1.42825
Sulfur metabolism	-	3',5'-ADP	-	-	-
Sulfur metabolism	-	O-Acetylserine	-	-	-
Pathway Cluster	ID	Compound name	Comparative Analysis
			Ratio ¶
			shRNA1 vs control	shRNA2 vs control	shRNA1 vs shRNA2
Synaptic vesicle cycle	A_0104	ATP	5.55716	6.38476	0.870379
Synaptic vesicle cycle	C_0012	GABA	1.27488	1.09781	1.16129
Synaptic vesicle cycle	C_0063	Glu	0.883547	0.831121	1.06308
Synaptic vesicle cycle	C_0003	Gly	0.932071	0.812463	1.14722
Synaptic vesicle cycle	-	Acetylcholine	-	-	-
Synaptic vesicle cycle	-	Dopamine	-	-	-
Synaptic vesicle cycle	-	Histamine	-	-	-
Synaptic vesicle cycle	-	Noradrenaline	-	-	-
Synaptic vesicle cycle	-	Serotonin	-	-	-
Pathway Cluster	ID	Compound name	Comparative Analysis
			Ratio ¶
			shRNA1 vs control	shRNA2 vs control	shRNA1 vs shRNA2
Synthesis and degradation of ketone bodies	A_0006	3-Hydroxybutyric acid	0.817884	0.831104	0.984094
Synthesis and degradation of ketone bodies	A_0091	Acetyl CoA_divalent	<1	<1	N.A.
Synthesis and degradation of ketone bodies	-	Acetoacetic acid	-	-	-
Pathway Cluster	ID	Compound name	Comparative Analysis
			Ratio ¶
			shRNA1 vs control	shRNA2 vs control	shRNA1 vs shRNA2
Taurine and hypotaurine metabolism	A_0091	Acetyl CoA_divalent	<1	<1	N.A.
Taurine and hypotaurine metabolism	C_0006	Ala	1.08785	1.03036	1.05579
Taurine and hypotaurine metabolism	C_0030	Cys	3.48495	1.15338	3.0215
Taurine and hypotaurine metabolism	C_0018	Hypotaurine	0.915834	0.85807	1.06732
Taurine and hypotaurine metabolism	A_0003	Pyruvic acid	0.638367	0.724894	0.880636
Taurine and hypotaurine metabolism	C_0033	Taurine	1.03632	0.903744	1.1467
Taurine and hypotaurine metabolism	-	Cysteamine	-	-	-
Taurine and hypotaurine metabolism	-	Cysteic acid	-	-	-
Taurine and hypotaurine metabolism	-	Cysteinesulfinic acid	-	-	-
Taurine and hypotaurine metabolism	-	Isethionic acid	-	-	-
Taurine and hypotaurine metabolism	-	Taurocholic acid	-	-	-
Taurine and hypotaurine metabolism	-	Taurocyamine	-	-	-
Pathway Cluster	ID	Compound name	Comparative Analysis
			Ratio ¶
			shRNA1 vs control	shRNA2 vs control	shRNA1 vs shRNA2
Terpenoid backbone biosynthesis	A_0091	Acetyl CoA_divalent	<1	<1	N.A.
Terpenoid backbone biosynthesis	A_0033	Glyceraldehyde 3-phosphate	0.549185	0.659322	0.832954
Terpenoid backbone biosynthesis	A_0003	Pyruvic acid	0.638367	0.724894	0.880636
Terpenoid backbone biosynthesis	-	Mevalonic acid	-	-	-
Pathway Cluster	ID	Compound name	Comparative Analysis
			Ratio ¶
			shRNA1 vs control	shRNA2 vs control	shRNA1 vs shRNA2
Thiamine metabolism	C_0030	Cys	3.48495	1.15338	3.0215
Thiamine metabolism	C_0003	Gly	0.932071	0.812463	1.14722
Thiamine metabolism	A_0033	Glyceraldehyde 3-phosphate	0.549185	0.659322	0.832954
Thiamine metabolism	A_0003	Pyruvic acid	0.638367	0.724894	0.880636
Thiamine metabolism	C_0108	Thiamine	0.487833	0.661272	0.737719
Thiamine metabolism	C_0081	Tyr	0.886998	0.789484	1.12352
Thiamine metabolism	-	4-Methyl-5-thiazoleethanol	-	-	-
Thiamine metabolism	-	Thiamine phosphate	-	-	-
Pathway Cluster	ID	Compound name	Comparative Analysis
			Ratio ¶
			shRNA1 vs control	shRNA2 vs control	shRNA1 vs shRNA2
Urea cycle	C_0057	4-Guanidinobutyric acid	1.46509	0.854291	1.71497
Urea cycle	C_0078	Arg	1.09411	0.724248	1.51068
Urea cycle	C_0116	Argininosuccinic acid	1.27608	0.726223	1.75714
Urea cycle	C_0047	Asp	1.06266	0.900355	1.18026
Urea cycle	C_0079	Citrulline	0.82596	0.829327	0.995941
Urea cycle	C_0040	Creatine	1.04712	0.788997	1.32716
Urea cycle	C_0021	Creatinine	0.7615	0.817851	0.931099
Urea cycle	A_0009	Fumaric acid	1.30359	0.866467	1.50449
Urea cycle	A_0044	N-Acetylglutamic acid	0.838868	0.708735	1.18361
Urea cycle	C_0077	N-Acetylornithine	2.37735	<1	1<
Urea cycle	C_0045	Ornithine	0.843569	1.04302	0.808779
Urea cycle	A_0051	Phosphocreatine	0.937772	0.740967	1.2656
Urea cycle	C_0007	Sarcosine	0.941666	0.915605	1.02846
Urea cycle	C_0001	Urea	0.64249	0.670506	0.958218
Urea cycle	-	1-Methylhydantoin	-	-	-
Urea cycle	-	Carbamoylphosphate	-	-	-
Urea cycle	-	Guanidoacetic acid	-	-	-
Urea cycle	-	Octopine	-	-	-
Pathway Cluster	ID	Compound name	Comparative Analysis
			Ratio ¶
			shRNA1 vs control	shRNA2 vs control	shRNA1 vs shRNA2
Val, Leu and Ile metabolism	A_0010	2-Oxoisovaleric acid	0.915926	0.852177	1.07481
Val, Leu and Ile metabolism	A_0016	4-Methyl-2-oxovaleric acid	0.87669	0.769424	1.13941
Val, Leu and Ile metabolism	A_0016	3-Methyl-2-oxovaleric acid	0.87669	0.769424	1.13941
Val, Leu and Ile metabolism	C_0041	Ile	0.945353	0.852153	1.10937
Val, Leu and Ile metabolism	C_0042	Leu	0.968924	0.817546	1.18516
Val, Leu and Ile metabolism	C_0024	Val	0.944088	0.820946	1.15
Pathway Cluster	ID	Compound name	Comparative Analysis
			Ratio ¶
			shRNA1 vs control	shRNA2 vs control	shRNA1 vs shRNA2
Valine, leucine and isoleucine biosynthesis	A_0010	2-Oxoisovaleric acid	0.915926	0.852177	1.07481
Valine, leucine and isoleucine biosynthesis	A_0016	4-Methyl-2-oxovaleric acid	0.87669	0.769424	1.13941
Valine, leucine and isoleucine biosynthesis	A_0016	3-Methyl-2-oxovaleric acid	0.87669	0.769424	1.13941
Valine, leucine and isoleucine biosynthesis	A_0091	Acetyl CoA_divalent	<1	<1	N.A.
Valine, leucine and isoleucine biosynthesis	C_0041	Ile	0.945353	0.852153	1.10937
Valine, leucine and isoleucine biosynthesis	C_0042	Leu	0.968924	0.817546	1.18516
Valine, leucine and isoleucine biosynthesis	A_0003	Pyruvic acid	0.638367	0.724894	0.880636
Valine, leucine and isoleucine biosynthesis	C_0027	Thr	0.896403	0.733637	1.22186
Valine, leucine and isoleucine biosynthesis	C_0024	Val	0.944088	0.820946	1.15
Valine, leucine and isoleucine biosynthesis	-	2-Isopropylmalic acid	-	-	-
Valine, leucine and isoleucine biosynthesis	-	2-Oxobutyric acid	-	-	-
Valine, leucine and isoleucine biosynthesis	-	Citraconic acid	-	-	-
Valine, leucine and isoleucine biosynthesis	-	Citramalic acid	-	-	-
Pathway Cluster	ID	Compound name	Comparative Analysis
			Ratio ¶
			shRNA1 vs control	shRNA2 vs control	shRNA1 vs shRNA2
Vitamin B6 metabolism	A_0022	2-Oxoglutaric acid	0.721199	0.705668	1.02201
Vitamin B6 metabolism	C_0006	Ala	1.08785	1.03036	1.05579
Vitamin B6 metabolism	A_0049	Erythrose 4-phosphate	0.899726	0.707522	1.27166
Vitamin B6 metabolism	C_0063	Glu	0.883547	0.831121	1.06308
Vitamin B6 metabolism	A_0033	Glyceraldehyde 3-phosphate	0.549185	0.659322	0.832954
Vitamin B6 metabolism	C_0073	Pyridoxal	0.667043	0.805332	0.828283
Vitamin B6 metabolism	C_0074	Pyridoxine	0.774081	0.818318	0.945941
Vitamin B6 metabolism	A_0003	Pyruvic acid	0.638367	0.724894	0.880636
Vitamin B6 metabolism	A_0055	Ribulose 5-phosphate	0.740507	0.785704	0.942476
Vitamin B6 metabolism	-	4-Pyridoxic acid	-	-	-
Vitamin B6 metabolism	-	Pyridoxal 5-phosphate	-	-	-
Vitamin B6 metabolism	-	Pyridoxamine	-	-	-
Vitamin B6 metabolism	-	Pyridoxamine 5'-phosphate	-	-	-
Vitamin B6 metabolism	-	Succinic semialdehyde	-	-	-
Pathway Cluster	ID	Compound name	Comparative Analysis
			Ratio ¶
			shRNA1 vs control	shRNA2 vs control	shRNA1 vs shRNA2
Vitamin digestion and absorption	A_0086	CoA_divalent	1.3269	1.26504	1.0489
Vitamin digestion and absorption	A_0113	NAD+	1.02924	0.908643	1.13272
Vitamin digestion and absorption	C_0032	Nicotinamide	0.570087	0.596532	0.955669
Vitamin digestion and absorption	A_0053	Pantothenic acid	1.20176	0.684439	1.75583
Vitamin digestion and absorption	C_0073	Pyridoxal	0.667043	0.805332	0.828283
Vitamin digestion and absorption	C_0125	Riboflavin	1<	1<	0.734093
Vitamin digestion and absorption	C_0108	Thiamine	0.487833	0.661272	0.737719
Vitamin digestion and absorption	-	Ascorbic acid	-	-	-
Vitamin digestion and absorption	-	Biotin	-	-	-
Vitamin digestion and absorption	-	FAD_divalent	-	-	-
Vitamin digestion and absorption	-	Folic acid	-	-	-
Vitamin digestion and absorption	-	Pyridoxal 5-phosphate	-	-	-
Vitamin digestion and absorption	-	Pyridoxamine	-	-	-
Vitamin digestion and absorption	-	Pyridoxamine 5'-phosphate	-	-	-
Pathway Cluster	ID	Compound name	Comparative Analysis
			Ratio ¶
			shRNA1 vs control	shRNA2 vs control	shRNA1 vs shRNA2
Zeatin biosynthesis	C_0117	5'-Deoxy-5'-methylthioadenosine	1.04183	<1	1<
Zeatin biosynthesis	A_0095	ADP	1.70344	1.85098	0.920291
Zeatin biosynthesis	A_0081	AMP	0.594705	0.586536	1.01393
Zeatin biosynthesis	A_0104	ATP	5.55716	6.38476	0.870379
Zeatin biosynthesis	C_0128	S-Adenosylmethionine	1.07045	0.761943	1.4049
Zeatin biosynthesis	A_0090	UDP	1.65238	1.55499	1.06263
Zeatin biosynthesis	A_0107	UDP-glucose	0.878519	0.799808	1.09841
Zeatin biosynthesis	-	Adenine	-	-	-
Zeatin biosynthesis	-	O-Acetylserine	-	-	-
Zeatin biosynthesis	-	trans-Zeatin	-	-	-
Pathway Cluster	ID	Compound name	Comparative Analysis
			Ratio ¶
			shRNA1 vs control	shRNA2 vs control	shRNA1 vs shRNA2
beta-Alanine metabolism	A_0091	Acetyl CoA_divalent	<1	<1	N.A.
beta-Alanine metabolism	C_0047	Asp	1.06266	0.900355	1.18026
beta-Alanine metabolism	C_0099	Carnosine	0.829248	0.976377	0.849311
beta-Alanine metabolism	C_0012	GABA	1.27488	1.09781	1.16129
beta-Alanine metabolism	C_0066	His	0.897044	0.809439	1.10823
beta-Alanine metabolism	A_0053	Pantothenic acid	1.20176	0.684439	1.75583
beta-Alanine metabolism	C_0059	Spermidine	0.938043	0.922625	1.01671
beta-Alanine metabolism	C_0091	Spermine	1.07614	0.806909	1.33366
beta-Alanine metabolism	C_0005	β-Ala	1.14672	0.883672	1.29767
beta-Alanine metabolism	-	1,3-Diaminopropane	-	-	-
beta-Alanine metabolism	-	3-Aminopropionitrile	-	-	-
beta-Alanine metabolism	-	3-Hydroxypropionic acid	-	-	-
beta-Alanine metabolism	-	3-Ureidopropionic acid	-	-	-
beta-Alanine metabolism	-	Anserine	-	-	-
beta-Alanine metabolism	-	Dihydrouracil	-	-	-
beta-Alanine metabolism	-	Malonic acid	-	-	-
beta-Alanine metabolism	-	Malonyl CoA_divalent	-	-	-
beta-Alanine metabolism	-	N-Acetyl-β-alanine	-	-	-
beta-Alanine metabolism	-	Propionyl CoA_divalent	-	-	-
beta-Alanine metabolism	-	Quinolinic acid	-	-	-
beta-Alanine metabolism	-	Uracil	-	-	-
beta-Alanine metabolism	-	β-Ala-Lys	-	-	-
¶ The ratio was computed using the average detection values. The latter was used as the denominator.

## Sheet: HMDB Categorization
HMDB Physical Property Categorization
Major Category	Minor Category	ID	Compound name	Comparative Analysis
				Ratio ¶
				shRNA1 vs control	shRNA2 vs control	shRNA1 vs shRNA2
Apoptosis	Apoptosis	A_0004	Butyric acid	0.856444	0.714366	1.19889
Apoptosis	Apoptosis inhibitor	A_0102	CDP-choline	1.64853	0.993459	1.65939
Apoptosis	Apoptosis	C_0085	N6-Acetyllysine	1.01493	0.798144	1.27161
Apoptosis	Apoptosis	-	4-Methylthio-2-oxobutyric acid	-	-	-
Apoptosis	Apoptosis	-	Palmitoylcarnitine	-	-	-
Major Category	Minor Category	ID	Compound name	Comparative Analysis
				Ratio ¶
				shRNA1 vs control	shRNA2 vs control	shRNA1 vs shRNA2
Arthritis	Rheumatoid arthritis	C_0066	His	0.897044	0.809439	1.10823
Arthritis	Arthritis	C_0032	Nicotinamide	0.570087	0.596532	0.955669
Arthritis	Arthritis	A_0032	Uric acid	0.777848	0.735962	1.05691
Arthritis	Anti-Rheumatic activity	-	2,5-Dihydroxybenzoic acid	-	-	-
Arthritis	Arthritis treatment	-	Glucosamine	-	-	-
Major Category	Minor Category	ID	Compound name	Comparative Analysis
				Ratio ¶
				shRNA1 vs control	shRNA2 vs control	shRNA1 vs shRNA2
Cardiac disease	Cardiovascular system	C_0052	1-Methylnicotinamide	0.67451	0.872202	0.773342
Cardiac disease	Cardiovascular disease	C_0089	ADMA	1.63263	0.710211	2.29879
Cardiac disease	Improve heart muscle disease	C_0070	Carnitine	1.00243	0.96716	1.03647
Cardiac disease	Cardiovascular disease	C_0048	Homocysteine	1.30475	0.770059	1.69436
Cardiac disease	Cardiomyopathy	C_0033	Taurine	1.03632	0.903744	1.1467
Cardiac disease	Cardiovascular disease	-	Caffeine	-	-	-
Cardiac disease	Heart failure treatment	-	Oxypurinol	-	-	-
Cardiac disease	Myocardial ischemia	-	Palmitoylcarnitine	-	-	-
Cardiac disease	Cardiotonic agent	-	Phenylephrine	-	-	-
Cardiac disease	Anti-arrhythmia agent	-	Propranolol	-	-	-
Cardiac disease	Anti-arrhythmia agent, Calcium channel blocker	-	Verapamil	-	-	-
Major Category	Minor Category	ID	Compound name	Comparative Analysis
				Ratio ¶
				shRNA1 vs control	shRNA2 vs control	shRNA1 vs shRNA2
Cell function	Cellular Proliferation	A_0004	Butyric acid	0.856444	0.714366	1.19889
Cell function	Cell membrane	A_0102	CDP-choline	1.64853	0.993459	1.65939
Cell function	Cell growth, Cell's energy shuttle	C_0040	Creatine	1.04712	0.788997	1.32716
Cell function	Cell cycle	C_0085	N6-Acetyllysine	1.01493	0.798144	1.27161
Cell function	Differentiation	C_0083	N8-Acetylspermidine	0.817226	1.13847	0.717827
Cell function	Cell growth, Cell division	C_0004	Putrescine	0.78256	0.857169	0.912959
Cell function	Cellular Proliferation	C_0016	Ser	1.24837	0.874051	1.42825
Cell function	Stabilizer of cell membrane	C_0033	Taurine	1.03632	0.903744	1.1467
Cell function	Cellular proliferation	C_0108	Thiamine	0.487833	0.661272	0.737719
Cell function	Cell necrosis	-	Homocysteic acid	-	-	-
Cell function	Differentiation	-	N1-Acetylspermidine	-	-	-
Cell function	Differentiation	-	N1-Acetylspermidine	-	-	-
Major Category	Minor Category	ID	Compound name	Comparative Analysis
				Ratio ¶
				shRNA1 vs control	shRNA2 vs control	shRNA1 vs shRNA2
Cholesterol	Cholesterol synthesis	A_0006	3-Hydroxybutyric acid	0.817884	0.831104	0.984094
Cholesterol	Cholesterol synthesis, HMG CoA	A_0091	Acetyl CoA_divalent	<1	<1	N.A.
Cholesterol	Cholesterol synthesis, HMG CoA	A_0086	CoA_divalent	1.3269	1.26504	1.0489
Cholesterol	Cholesterol reducer	C_0032	Nicotinamide	0.570087	0.596532	0.955669
Cholesterol	Cholesterol excretion	C_0033	Taurine	1.03632	0.903744	1.1467
Cholesterol	Cholesterol synthesis	-	Acetoacetic acid	-	-	-
Cholesterol	Cholesterol reducer	-	Ascorbic acid	-	-	-
Cholesterol	Cholesterol metabolism	-	Cholic acid	-	-	-
Cholesterol	Cholesterol homeostasis	-	Glycocholic acid	-	-	-
Cholesterol	Cholesterol synthesis, HMG CoA	-	Mevalonic acid	-	-	-
Cholesterol	Cholesterol homeostasis	-	Taurocholic acid	-	-	-
Major Category	Minor Category	ID	Compound name	Comparative Analysis
				Ratio ¶
				shRNA1 vs control	shRNA2 vs control	shRNA1 vs shRNA2
Collagen	Component of collagen, Collagen hydroxylation	C_0039	Hydroxyproline	0.848995	0.735161	1.15484
Collagen	Component of collagen	C_0022	Pro	0.840801	0.839677	1.00134
Collagen	Component of collagen	-	5-Hydroxylysine	-	-	-
Collagen	Collagen hydroxylation	-	Ascorbic acid	-	-	-
Collagen	Collagen metabolism	-	Gly-Pro	-	-	-
Major Category	Minor Category	ID	Compound name	Comparative Analysis
				Ratio ¶
				shRNA1 vs control	shRNA2 vs control	shRNA1 vs shRNA2
Cytokine, Hormone	Anti-inflammatory	C_0052	1-Methylnicotinamide	0.67451	0.872202	0.773342
Cytokine, Hormone	Immunity	C_0006	Ala	1.08785	1.03036	1.05579
Cytokine, Hormone	Corticosterone	C_0099	Carnosine	0.829248	0.976377	0.849311
Cytokine, Hormone	Hormones	C_0123	Gibberellic acid	0.954462	1.11002	0.859861
Cytokine, Hormone	Anti-inflammatory	C_0066	His	0.897044	0.809439	1.10823
Cytokine, Hormone	help balance hormonal changes in women	C_0074	Pyridoxine	0.774081	0.818318	0.945941
Cytokine, Hormone	Immunity	C_0027	Thr	0.896403	0.733637	1.22186
Cytokine, Hormone	Anti-inflammatory	-	2,5-Dihydroxybenzoic acid	-	-	-
Cytokine, Hormone	Immunodeficiency	-	3-Methylguanine	-	-	-
Cytokine, Hormone	IL-3	-	4-Methylthio-2-oxobutyric acid	-	-	-
Cytokine, Hormone	Interferon-gamma	-	7,8-Dihydroneopterin	-	-	-
Cytokine, Hormone	suppressive on the immune system	-	Adrenaline	-	-	-
Cytokine, Hormone	Immune system regulator	-	Cysteamine	-	-	-
Cytokine, Hormone	Hormone biosynthesis	-	Homocysteinesulfinic acid	-	-	-
Cytokine, Hormone	nonsteroidal anti-inflammatory drug	-	Ibuprofen	-	-	-
Cytokine, Hormone	TNF activator, Anti-inflammatory	-	Methylguanidine	-	-	-
Cytokine, Hormone	Interferon-gamma, Inflammatory	-	Picolinic acid	-	-	-
Cytokine, Hormone	Hormones, Acromegaly	-	TRH	-	-	-
Cytokine, Hormone	Hormones	-	Tryptamine	-	-	-
Major Category	Minor Category	ID	Compound name	Comparative Analysis
				Ratio ¶
				shRNA1 vs control	shRNA2 vs control	shRNA1 vs shRNA2
Cytotoxity	Cytotoxity	C_0010	Cadaverine	0.886158	0.727945	1.21734
Cytotoxity	Cytotoxity	C_0004	Putrescine	0.78256	0.857169	0.912959
Cytotoxity	Cytotoxity	-	3',5'-ADP	-	-	-
Major Category	Minor Category	ID	Compound name	Comparative Analysis
				Ratio ¶
				shRNA1 vs control	shRNA2 vs control	shRNA1 vs shRNA2
Electron carrier	Electron carrier	A_0113	NAD+	1.02924	0.908643	1.13272
Electron carrier	Electron carrier	A_0114	NADP+	0.931329	0.819082	1.13704
Electron carrier	Electron carrier	A_0085	NADPH_divalent	1.38263	1.42404	0.970918
Electron carrier	Electron carrier	-	NADH	-	-	-
Major Category	Minor Category	ID	Compound name	Comparative Analysis
				Ratio ¶
				shRNA1 vs control	shRNA2 vs control	shRNA1 vs shRNA2
Essential amino acid	Essential amino acid	C_0066	His	0.897044	0.809439	1.10823
Essential amino acid	Essential amino acid	C_0041	Ile	0.945353	0.852153	1.10937
Essential amino acid	Essential amino acid	C_0042	Leu	0.968924	0.817546	1.18516
Essential amino acid	Essential amino acid	C_0061	Lys	0.983949	0.770328	1.27731
Essential amino acid	Essential amino acid	C_0064	Met	1.0155	0.819116	1.23976
Essential amino acid	Essential amino acid	C_0072	Phe	0.942187	0.829238	1.13621
Essential amino acid	Essential amino acid	C_0027	Thr	0.896403	0.733637	1.22186
Essential amino acid	Essential amino acid	C_0093	Trp	0.858932	0.772156	1.11238
Essential amino acid	Essential amino acid	C_0024	Val	0.944088	0.820946	1.15
Major Category	Minor Category	ID	Compound name	Comparative Analysis
				Ratio ¶
				shRNA1 vs control	shRNA2 vs control	shRNA1 vs shRNA2
Hemocyte	Lymphocyte reproduction	C_0006	Ala	1.08785	1.03036	1.05579
Hemocyte	Lymphocyte	C_0060	Gln	0.927472	0.617577	1.50179
Hemocyte	Anemia, Red blood cell	C_0074	Pyridoxine	0.774081	0.818318	0.945941
Hemocyte	Red blood cell	C_0125	Riboflavin	1<	1<	0.734093
Hemocyte	Megaloblastic anemia	-	2'-Deoxyuridine	-	-	-
Hemocyte	Erythrocyte	-	2,3-Diphosphoglyceric acid	-	-	-
Hemocyte	Heme synthesis	-	5-Amino-4-oxovaleric acid	-	-	-
Hemocyte	Hematopoiesis	-	Folic acid	-	-	-
Hemocyte	Anemia	-	Glyceric acid	-	-	-
Hemocyte	Thrombocyte	-	P1, P4-Di(adenosine-5') tetraphosphate_divalent	-	-	-
Hemocyte	Anti-Platelet property	-	S-Nitrosoglutathione	-	-	-
Major Category	Minor Category	ID	Compound name	Comparative Analysis
				Ratio ¶
				shRNA1 vs control	shRNA2 vs control	shRNA1 vs shRNA2
Imidazole compounds	Imidazole compounds	C_0055	1-Methyl-4-imidazoleacetic acid	1.12854	0.855155	1.3197
Imidazole compounds	Imidazole compounds	C_0066	His	0.897044	0.809439	1.10823
Imidazole compounds	Imidazole compounds	-	Histamine	-	-	-
Major Category	Minor Category	ID	Compound name	Comparative Analysis
				Ratio ¶
				shRNA1 vs control	shRNA2 vs control	shRNA1 vs shRNA2
Insulin	Type 2 diabetes	A_0007	2-Hydroxybutyric acid	0.775155	0.711673	1.0892
Insulin	Anti-AGE formation	C_0099	Carnosine	0.829248	0.976377	0.849311
Insulin	Insulin release	C_0042	Leu	0.968924	0.817546	1.18516
Insulin	Insulin release	C_0033	Taurine	1.03632	0.903744	1.1467
Insulin	Insulin	C_0108	Thiamine	0.487833	0.661272	0.737719
Insulin	Diabetes	-	O-Phosphoserine	-	-	-
Major Category	Minor Category	ID	Compound name	Comparative Analysis
				Ratio ¶
				shRNA1 vs control	shRNA2 vs control	shRNA1 vs shRNA2
Ketosis	Ketoacidosis	A_0007	2-Hydroxybutyric acid	0.775155	0.711673	1.0892
Ketosis	Keto acid	A_0010	2-Oxoisovaleric acid	0.915926	0.852177	1.07481
Ketosis	Ketosis, Ketoacidosis, Keton bodies	A_0006	3-Hydroxybutyric acid	0.817884	0.831104	0.984094
Ketosis	Keto acid	A_0016	4-Methyl-2-oxovaleric acid	0.87669	0.769424	1.13941
Ketosis	Keto acid	A_0016	3-Methyl-2-oxovaleric acid	0.87669	0.769424	1.13941
Ketosis	Keto acid	A_0003	Pyruvic acid	0.638367	0.724894	0.880636
Ketosis	Ketoacidosis	-	2-Isopropylmalic acid	-	-	-
Ketosis	Keto acid	-	2-Oxobutyric acid	-	-	-
Ketosis	Keto acid	-	2-Oxovaleric acid	-	-	-
Ketosis	Keto acid	-	4-Methylthio-2-oxobutyric acid	-	-	-
Ketosis	Keto acid	-	4-Oxovaleric acid	-	-	-
Ketosis	Ketoacidosis, Keton bodies, Keto acid	-	Acetoacetic acid	-	-	-
Ketosis	Keto acid	-	Glyoxylic acid	-	-	-
Ketosis	Keto acid	-	Succinic semialdehyde	-	-	-
Major Category	Minor Category	ID	Compound name	Comparative Analysis
				Ratio ¶
				shRNA1 vs control	shRNA2 vs control	shRNA1 vs shRNA2
Lipid, Fatty Acid metabolism	Fatty Acid synthesis, Lipid synthesis	A_0006	3-Hydroxybutyric acid	0.817884	0.831104	0.984094
Lipid, Fatty Acid metabolism	Fatty Acid biosynthesis	A_0091	Acetyl CoA_divalent	<1	<1	N.A.
Lipid, Fatty Acid metabolism	Fatty Acids	A_0004	Butyric acid	0.856444	0.714366	1.19889
Lipid, Fatty Acid metabolism	Fatty Acids	A_0004	Isobutyric acid	0.856444	0.714366	1.19889
Lipid, Fatty Acid metabolism	Fatty Acid metabolism	C_0070	Carnitine	1.00243	0.96716	1.03647
Lipid, Fatty Acid metabolism	Lipid metabolism	C_0015	Choline	0.691039	0.755052	0.915221
Lipid, Fatty Acid metabolism	Fatty Acid synthesis, Fatty Acid oxidation	A_0086	CoA_divalent	1.3269	1.26504	1.0489
Lipid, Fatty Acid metabolism	Fatty Acids	A_0036	Decanoic acid	1.2651	1.12351	1.12602
Lipid, Fatty Acid metabolism	Lipid biosynthesis	A_0034	Dihydroxyacetone phosphate	0.601994	0.735889	0.818049
Lipid, Fatty Acid metabolism	Leukotriene synthesis	C_0119	Glutathione (GSH)	0.91801	0.843042	1.08893
Lipid, Fatty Acid metabolism	Fatty Acids	A_0011	Hexanoic acid	1.40361	0.960581	1.46121
Lipid, Fatty Acid metabolism	Fat metabolism	C_0041	Ile	0.945353	0.852153	1.10937
Lipid, Fatty Acid metabolism	Fatty Acids	A_0050	Lauric acid	0.884562	1.5743	0.561876
Lipid, Fatty Acid metabolism	Fat metabolism	C_0042	Leu	0.968924	0.817546	1.18516
Lipid, Fatty Acid metabolism	Fatty Acid metabolism	C_0092	O-Acetylcarnitine	0.823556	0.828751	0.993732
Lipid, Fatty Acid metabolism	Fat metabolism	A_0053	Pantothenic acid	1.20176	0.684439	1.75583
Lipid, Fatty Acid metabolism	Fatty Acids	A_0027	Pelargonic acid	1.21336	1.13559	1.06849
Lipid, Fatty Acid metabolism	Fat metabolism	A_0003	Pyruvic acid	0.638367	0.724894	0.880636
Lipid, Fatty Acid metabolism	Fat metabolism	C_0125	Riboflavin	1<	1<	0.734093
Lipid, Fatty Acid metabolism	Obesity	C_0033	Taurine	1.03632	0.903744	1.1467
Lipid, Fatty Acid metabolism	Fatty Acids, Beta-oxidation	-	4-Aminohippuric acid	-	-	-
Lipid, Fatty Acid metabolism	Fatty Acids	-	6,8-Thioctic acid	-	-	-
Lipid, Fatty Acid metabolism	Fatty Acid synthesis, Lipid synthesis	-	Acetoacetic acid	-	-	-
Lipid, Fatty Acid metabolism	Fat metabolism	-	Adipic acid	-	-	-
Lipid, Fatty Acid metabolism	Fat metabolism	-	Cholic acid	-	-	-
Lipid, Fatty Acid metabolism	Lipid metabolism	-	Dodecanedioic acid	-	-	-
Lipid, Fatty Acid metabolism	Fatty Acids	-	Heptanoic acid	-	-	-
Lipid, Fatty Acid metabolism	Fatty Acids	-	Isovaleric acid	-	-	-
Lipid, Fatty Acid metabolism	Fatty Acid synthesis	-	Malonyl CoA_divalent	-	-	-
Lipid, Fatty Acid metabolism	Fat metabolism	-	Methylmalonic acid	-	-	-
Lipid, Fatty Acid metabolism	Statin	-	Mevalonic acid	-	-	-
Lipid, Fatty Acid metabolism	Fatty Acids, Adipose tissue	-	Myristoleic acid	-	-	-
Lipid, Fatty Acid metabolism	Fatty Acid oxidation	-	N6,N6,N6-Trimethyllysine	-	-	-
Lipid, Fatty Acid metabolism	Fatty Acids	-	Octanoic acid	-	-	-
Lipid, Fatty Acid metabolism	Fatty Acid metabolism	-	Palmitoylcarnitine	-	-	-
Lipid, Fatty Acid metabolism	Fatty Acids, Beta-oxidation, Phospholipidosis	-	Phenaceturic acid	-	-	-
Lipid, Fatty Acid metabolism	Fatty Acids	-	Pristanic acid	-	-	-
Lipid, Fatty Acid metabolism	Fatty Acids	-	Propionic acid	-	-	-
Lipid, Fatty Acid metabolism	Fatty Acid oxidation disorder	-	Suberic acid	-	-	-
Lipid, Fatty Acid metabolism	Fatty Acids, Beta-oxidation	-	Succinyl CoA_divalent	-	-	-
Lipid, Fatty Acid metabolism	Fatty Acids	-	Tiglic acid	-	-	-
Lipid, Fatty Acid metabolism	Fatty Acids	-	Undecanoic acid	-	-	-
Lipid, Fatty Acid metabolism	Fatty Acids	-	Valeric acid	-	-	-
Lipid, Fatty Acid metabolism	Fatty Acids	-	Valproic acid	-	-	-
Lipid, Fatty Acid metabolism	Lipogenesis	-	Xylulose 5-phosphate	-	-	-
Lipid, Fatty Acid metabolism	Fatty Acids, Beta-oxidation	-	o-Hydroxyhippuric acid	-	-	-
Major Category	Minor Category	ID	Compound name	Comparative Analysis
				Ratio ¶
				shRNA1 vs control	shRNA2 vs control	shRNA1 vs shRNA2
Liver disease	Improve liver disease	C_0070	Carnitine	1.00243	0.96716	1.03647
Liver disease	Liver disease	C_0041	Ile	0.945353	0.852153	1.10937
Liver disease	Liver disease	C_0042	Leu	0.968924	0.817546	1.18516
Liver disease	Hepatic tumor	C_0082	Phosphorylcholine	0.883079	0.830657	1.06311
Liver disease	Liver disease, Chronic liver disease	C_0037	Pipecolic acid	<1	<1	N.A.
Liver disease	Chronic liver disease treatment	C_0128	S-Adenosylmethionine	1.07045	0.761943	1.4049
Liver disease	Liver disease	C_0024	Val	0.944088	0.820946	1.15
Liver disease	Liver	-	2-Amino-3-phosphonopropionic acid	-	-	-
Liver disease	Liver disease, Hepatic cirrhosis	-	2-Furoic acid	-	-	-
Liver disease	Liver damage	-	Acetanilide	-	-	-
Liver disease	Liver	-	Cholic acid	-	-	-
Liver disease	Liver	-	Cysteinesulfinic acid	-	-	-
Liver disease	Liver	-	Ethyl glucuronide	-	-	-
Liver disease	Liver cirrhosis	-	N-Methylnicotinamide	-	-	-
Liver disease	Liver	-	Pristanic acid	-	-	-
Major Category	Minor Category	ID	Compound name	Comparative Analysis
				Ratio ¶
				shRNA1 vs control	shRNA2 vs control	shRNA1 vs shRNA2
Maple syrup urine disease	Maple syrup urine disease	A_0018	2-Hydroxy-4-methylvaleric acid	0.789036	0.699328	1.12828
Maple syrup urine disease	Maple syrup urine disease	A_0016	4-Methyl-2-oxovaleric acid	0.87669	0.769424	1.13941
Maple syrup urine disease	Maple syrup urine disease	A_0016	3-Methyl-2-oxovaleric acid	0.87669	0.769424	1.13941
Major Category	Minor Category	ID	Compound name	Comparative Analysis
				Ratio ¶
				shRNA1 vs control	shRNA2 vs control	shRNA1 vs shRNA2
Methylated compounds	Methylated compounds	C_0055	1-Methyl-4-imidazoleacetic acid	1.12854	0.855155	1.3197
Methylated compounds	Methylated compounds	C_0114	1-Methyladenosine	0.602198	0.535912	1.12369
Methylated compounds	Methylated compounds	C_0075	3-Methylhistidine	0.888571	0.859499	1.03383
Methylated compounds	Methylated compounds	C_0075	1-Methylhistidine	0.888571	0.859499	1.03383
Methylated compounds	Methylated compounds	C_0089	ADMA	1.63263	0.710211	2.29879
Methylated compounds	Methylated compounds	C_0068	N6-Methyllysine	0.761678	0.846008	0.90032
Methylated compounds	Methylated compounds	C_0090	SDMA	2.00857	0.834594	2.40665
Methylated compounds	Methylated compounds	C_0007	Sarcosine	0.941666	0.915605	1.02846
Methylated compounds	Methylated compounds	-	1-Methylhydantoin	-	-	-
Methylated compounds	Methylated compounds	-	3-Methoxy-4-hydroxyphenylethyleneglycol	-	-	-
Methylated compounds	Methylated compounds	-	3-Methyladenine	-	-	-
Methylated compounds	Methylated compounds	-	3-Methylguanine	-	-	-
Methylated compounds	Methylated compounds	-	5-Methyl-2'-deoxycytidine	-	-	-
Methylated compounds	Methylated compounds	-	5-Methylcytosine	-	-	-
Methylated compounds	Methylated compounds	-	7-Methylguanine	-	-	-
Methylated compounds	Methylated compounds	-	N,N-Dimethylglycine	-	-	-
Methylated compounds	Methylated compounds	-	N-Methylnicotinamide	-	-	-
Methylated compounds	Methylated compounds	-	N-Methylputrescine	-	-	-
Methylated compounds	Methylated compounds	-	N6,N6,N6-Trimethyllysine	-	-	-
Methylated compounds	Methylated compounds	-	N6-Methyladenine	-	-	-
Major Category	Minor Category	ID	Compound name	Comparative Analysis
				Ratio ¶
				shRNA1 vs control	shRNA2 vs control	shRNA1 vs shRNA2
Methylglyoxal	Methylglyoxal	C_0119	Glutathione (GSH)	0.91801	0.843042	1.08893
Methylglyoxal	Methylglyoxal	C_0118	Glutathione (GSSG)_divalent	1.16007	1.43656	0.807537
Methylglyoxal	Methylglyoxal	C_0126	S-Lactoylglutathione	0.426069	0.558301	0.763152
Major Category	Minor Category	ID	Compound name	Comparative Analysis
				Ratio ¶
				shRNA1 vs control	shRNA2 vs control	shRNA1 vs shRNA2
N-Acetylated compounds	N-Acetylated compounds	A_0091	Acetyl CoA_divalent	<1	<1	N.A.
N-Acetylated compounds	N-Acetylated compounds	A_0038	N-Acetylaspartic acid	0.906536	0.772365	1.17371
N-Acetylated compounds	N-Acetylated compounds	A_0044	N-Acetylglutamic acid	0.838868	0.708735	1.18361
N-Acetylated compounds	N-Acetylated compounds	A_0069	N-Acetylneuraminic acid	0.836951	0.694324	1.20542
N-Acetylated compounds	N-Acetylated compounds	C_0077	N-Acetylornithine	2.37735	<1	1<
N-Acetylated compounds	N-Acetylated compounds	C_0085	N6-Acetyllysine	1.01493	0.798144	1.27161
N-Acetylated compounds	N-Acetylated compounds	C_0083	N8-Acetylspermidine	0.817226	1.13847	0.717827
N-Acetylated compounds	N-Acetylated compounds	-	Acetanilide	-	-	-
N-Acetylated compounds	N-Acetylated compounds	-	N-Acetylleucine	-	-	-
N-Acetylated compounds	N-Acetylated compounds	-	N-Acetylmethionine	-	-	-
N-Acetylated compounds	N-Acetylated compounds	-	N-Acetylphenylalanine	-	-	-
N-Acetylated compounds	N-Acetylated compounds	-	N-Acetylputrescine	-	-	-
N-Acetylated compounds	N-Acetylated compounds	-	N2-Phenylacetylglutamine	-	-	-
N-Acetylated compounds	Acetylated compounds	-	O-Acetylserine	-	-	-
Major Category	Minor Category	ID	Compound name	Comparative Analysis
				Ratio ¶
				shRNA1 vs control	shRNA2 vs control	shRNA1 vs shRNA2
Nervous system	Neurological dysfunction	A_0016	4-Methyl-2-oxovaleric acid	0.87669	0.769424	1.13941
Nervous system	Neurological damage	A_0016	3-Methyl-2-oxovaleric acid	0.87669	0.769424	1.13941
Nervous system	Brain	A_0015	5-Oxoproline	0.921617	0.82755	1.11367
Nervous system	Neurotransmitters	C_0109	Adenosine	0.346201	0.403989	0.856955
Nervous system	Excitatory Neurotransmitters	C_0047	Asp	1.06266	0.900355	1.18026
Nervous system	Neuroprotective effect	A_0102	CDP-choline	1.64853	0.993459	1.65939
Nervous system	Neuritic proliferation	A_0021	Ethanolamine phosphate	0.980687	1.08046	0.90766
Nervous system	Neurotransmitter inhibitor	C_0012	GABA	1.27488	1.09781	1.16129
Nervous system	Excitatory Neurotransmitters	C_0063	Glu	0.883547	0.831121	1.06308
Nervous system	Neuronal Osmolytes, Oligodendrocyte, Brain	A_0038	N-Acetylaspartic acid	0.906536	0.772365	1.17371
Nervous system	Neuromoduolatory, Neuroprotective effect, Neurotrophic property	C_0092	O-Acetylcarnitine	0.823556	0.828751	0.993732
Nervous system	Neuroprotective effect	C_0004	Putrescine	0.78256	0.857169	0.912959
Nervous system	Neurotransmitters	C_0073	Pyridoxal	0.667043	0.805332	0.828283
Nervous system	Nerve damage	C_0074	Pyridoxine	0.774081	0.818318	0.945941
Nervous system	Nervous system	C_0016	Ser	1.24837	0.874051	1.42825
Nervous system	Neurotransmitters	C_0033	Taurine	1.03632	0.903744	1.1467
Nervous system	Neurological defects	C_0024	Val	0.944088	0.820946	1.15
Nervous system	Neurotoxicity	-	2,3-Diaminopropionic acid	-	-	-
Nervous system	Neurological disease	-	3-Hydroxykynurenine	-	-	-
Nervous system	Brain tumors	-	3-Methoxytyramine	-	-	-
Nervous system	Neurodegenerative disease	-	5'-Deoxyadenosine	-	-	-
Nervous system	Neurotransmitters	-	5-Hydroxytryptophan	-	-	-
Nervous system	Brain	-	5-Methoxy-N,N-dimethyltryptamine	-	-	-
Nervous system	Serotonin derivative	-	5-Methoxytryptamine	-	-	-
Nervous system	Neurotransmitters	-	Acetylcholine	-	-	-
Nervous system	Neurotransmitters, Neuroprotective effect	-	Agmatine	-	-	-
Nervous system	Neuroleptic agent	-	Benzamide	-	-	-
Nervous system	Opioid receptor agonist	-	Dyphylline	-	-	-
Nervous system	Neurological damage	-	Glyceric acid	-	-	-
Nervous system	Neurotransmitters	-	Histamine	-	-	-
Nervous system	Brain	-	Homocarnosine	-	-	-
Nervous system	Neuroblastoma	-	Homovanillic acid	-	-	-
Nervous system	Neuroprotective effect	-	Kynurenic acid	-	-	-
Nervous system	Neurotransmitters	-	Noradrenaline	-	-	-
Nervous system	alpha-adrenergic agonist	-	Phenylephrine	-	-	-
Nervous system	Brain	-	Phenylethanolamine	-	-	-
Nervous system	beta-adrenergic antagonist	-	Propranolol	-	-	-
Nervous system	Cerebrosides	-	Psychosine	-	-	-
Nervous system	Neurotransmitters	-	Pyridoxal 5-phosphate	-	-	-
Nervous system	Neurotoxic agent, Excitotoxin	-	Quinolinic acid	-	-	-
Nervous system	Brain damage	-	S-Sulfocysteine	-	-	-
Nervous system	Brain	-	Sepiapterin	-	-	-
Nervous system	Nervous system	-	Serotonin	-	-	-
Nervous system	Neurotransmitters	-	TRH	-	-	-
Nervous system	Neurotransmitters	-	Tryptamine	-	-	-
Nervous system	Neurotransmitters	-	Tyramine	-	-	-
Major Category	Minor Category	ID	Compound name	Comparative Analysis
				Ratio ¶
				shRNA1 vs control	shRNA2 vs control	shRNA1 vs shRNA2
Neuropsychiatric disorder	Depression	A_0006	3-Hydroxybutyric acid	0.817884	0.831104	0.984094
Neuropsychiatric disorder	Depression	C_0047	Asp	1.06266	0.900355	1.18026
Neuropsychiatric disorder	Alzheimer's disease	A_0021	Ethanolamine phosphate	0.980687	1.08046	0.90766
Neuropsychiatric disorder	Alzheimer's disease	C_0063	Glu	0.883547	0.831121	1.06308
Neuropsychiatric disorder	Alzheimer's disease	C_0048	Homocysteine	1.30475	0.770059	1.69436
Neuropsychiatric disorder	Depression, Parkinson's disease	C_0061	Lys	0.983949	0.770328	1.27731
Neuropsychiatric disorder	Depression, Parkinson's disease	C_0127	S-Adenosylhomocysteine	0.53935	0.402925	1.33859
Neuropsychiatric disorder	Depression, Parkinson's disease	C_0128	S-Adenosylmethionine	1.07045	0.761943	1.4049
Neuropsychiatric disorder	Depression	C_0033	Taurine	1.03632	0.903744	1.1467
Neuropsychiatric disorder	Bipolar disorder	A_0058	myo-Inositol 1-phosphate	0.884118	0.862213	1.0254
Neuropsychiatric disorder	Alzheimer's disease	-	2-Amino-3-phosphonopropionic acid	-	-	-
Neuropsychiatric disorder	Depression	-	2-Phenylethylamine	-	-	-
Neuropsychiatric disorder	Bipolar depression	-	3',5'-ADP	-	-	-
Neuropsychiatric disorder	Mental disorder	-	3-Methoxytyramine	-	-	-
Neuropsychiatric disorder	Depression, Parkinson's disease	-	5-Hydroxytryptophan	-	-	-
Neuropsychiatric disorder	Parkinson's disease, Alzheimer's disease	-	6,8-Thioctic acid	-	-	-
Neuropsychiatric disorder	Antipsychotic agent	-	Benzamide	-	-	-
Neuropsychiatric disorder	Parkinson's disease	-	Biopterin	-	-	-
Neuropsychiatric disorder	Parkinson's disease	-	DOPA	-	-	-
Neuropsychiatric disorder	Parkinson's disease, Alzheimer's disease, Huntington's disease	-	Kynurenic acid	-	-	-
Neuropsychiatric disorder	Parkinson's disease	-	N-Methylnorsalsolinol	-	-	-
Neuropsychiatric disorder	Autism spectrum disorder	-	N-Methyltryptamine	-	-	-
Neuropsychiatric disorder	Depression, Mental disorder	-	Serotonin	-	-	-
Neuropsychiatric disorder	Bipolar disorder, PTSD	-	Topiramic acid	-	-	-
Neuropsychiatric disorder	Bipolar disorder treatment	-	Valproic acid	-	-	-
Major Category	Minor Category	ID	Compound name	Comparative Analysis
				Ratio ¶
				shRNA1 vs control	shRNA2 vs control	shRNA1 vs shRNA2
Nucleotide sugars	Nucleotide sugars	A_0109	ADP-glucose	0.856622	0.776235	1.10356
Nucleotide sugars	Nucleotide sugars	A_0109	GDP-fucose	0.856622	0.776235	1.10356
Nucleotide sugars	Nucleotide sugars	A_0112	CMP-N-acetylneuraminate	0.919764	0.759171	1.21154
Nucleotide sugars	Nucleotide sugars	A_0110	GDP-mannose	0.836588	0.876812	0.954125
Nucleotide sugars	Nucleotide sugars	A_0107	UDP-glucose	0.878519	0.799808	1.09841
Nucleotide sugars	Nucleotide sugars	A_0107	UDP-galactose	0.878519	0.799808	1.09841
Nucleotide sugars	Nucleotide sugars	A_0106	dTDP-glucose	0.700075	0.882013	0.793724
Major Category	Minor Category	ID	Compound name	Comparative Analysis
				Ratio ¶
				shRNA1 vs control	shRNA2 vs control	shRNA1 vs shRNA2
Osmolytes	Osmolytes	C_0025	Betaine	0.919087	0.805949	1.14038
Osmolytes	Osmolytes	C_0107	Glycerophosphocholine	0.842035	1.26903	0.663524
Osmolytes	Osmolytes	C_0033	Taurine	1.03632	0.903744	1.1467
Osmolytes	Osmolytes	-	Betaine aldehyde	-	-	-
Osmolytes	Osmolytes	-	Stachydrine	-	-	-
Osmolytes	Osmolytes	-	Trimethylamine N-oxide	-	-	-
Major Category	Minor Category	ID	Compound name	Comparative Analysis
				Ratio ¶
				shRNA1 vs control	shRNA2 vs control	shRNA1 vs shRNA2
Polyamines	Polyamines	C_0010	Cadaverine	0.886158	0.727945	1.21734
Polyamines	Polyamines	C_0083	N8-Acetylspermidine	0.817226	1.13847	0.717827
Polyamines	Polyamines	C_0004	Putrescine	0.78256	0.857169	0.912959
Polyamines	Polyamines	C_0059	Spermidine	0.938043	0.922625	1.01671
Polyamines	Polyamines	C_0091	Spermine	1.07614	0.806909	1.33366
Polyamines	Polyamines	-	1,3-Diaminopropane	-	-	-
Polyamines	Polyamines	-	Agmatine	-	-	-
Polyamines	Polyamines	-	Metformin	-	-	-
Polyamines	Polyamines	-	Methylguanidine	-	-	-
Polyamines	Polyamines	-	N-Acetylputrescine	-	-	-
Polyamines	Polyamines	-	N-Methylputrescine	-	-	-
Polyamines	Polyamines	-	N1-Acetylspermine	-	-	-
Polyamines	Polyamines	-	Norspermidine	-	-	-
Major Category	Minor Category	ID	Compound name	Comparative Analysis
				Ratio ¶
				shRNA1 vs control	shRNA2 vs control	shRNA1 vs shRNA2
Protein metabolism	Muscle protein breakdown, Methylation of actin, Methylation of myosin	C_0075	3-Methylhistidine	0.888571	0.859499	1.03383
Protein metabolism	Protein metabolism	C_0089	ADMA	1.63263	0.710211	2.29879
Protein metabolism	Anti-protein oxidation	C_0099	Carnosine	0.829248	0.976377	0.849311
Protein metabolism	Protein metabolism	C_0021	Creatinine	0.7615	0.817851	0.931099
Protein metabolism	Protein synthesis	C_0042	Leu	0.968924	0.817546	1.18516
Protein metabolism	Protein synthesis	A_0040	N-Formylmethionine	0.326181	0.557102	0.585495
Protein metabolism	Protein metabolism	A_0053	Pantothenic acid	1.20176	0.684439	1.75583
Protein metabolism	Muscle	A_0051	Phosphocreatine	0.937772	0.740967	1.2656
Protein metabolism	Protein metabolism	A_0003	Pyruvic acid	0.638367	0.724894	0.880636
Protein metabolism	Protein metabolism	C_0125	Riboflavin	1<	1<	0.734093
Protein metabolism	Protein metabolism	C_0090	SDMA	2.00857	0.834594	2.40665
Protein metabolism	Protein metabolism	C_0001	Urea	0.64249	0.670506	0.958218
Protein metabolism	Protein metabolism	-	Ala-Gly	-	-	-
Protein metabolism	Muschle energy metabolism	-	Guanidoacetic acid	-	-	-
Protein metabolism	Protein metabolism	-	Ile-Pro	-	-	-
Protein metabolism	Protein metabolism	-	Leu-Pro	-	-	-
Protein metabolism	Protein metabolism	-	Methylmalonic acid	-	-	-
Protein metabolism	Protein metabolism	-	Phe-Pro	-	-	-
Protein metabolism	Protein metabolism	-	Pro-Gly	-	-	-
Protein metabolism	Protein metabolism	-	Pro-Phe	-	-	-
Protein metabolism	Protein metabolism	-	Pro-Pro	-	-	-
Protein metabolism	Protein metabolism	-	β-Asp-Gly	-	-	-
Major Category	Minor Category	ID	Compound name	Comparative Analysis
				Ratio ¶
				shRNA1 vs control	shRNA2 vs control	shRNA1 vs shRNA2
Purine bases	Purine bases	C_0114	1-Methyladenosine	0.602198	0.535912	1.12369
Purine bases	Purine bases	C_0110	2'-Deoxyguanosine	0.959863	1.16854	0.821423
Purine bases	Purine bases	C_0117	5'-Deoxy-5'-methylthioadenosine	1.04183	<1	1<
Purine bases	Purine bases	A_0095	ADP	1.70344	1.85098	0.920291
Purine bases	Purine bases	A_0081	AMP	0.594705	0.586536	1.01393
Purine bases	Purine bases	A_0104	ATP	5.55716	6.38476	0.870379
Purine bases	Purine bases	C_0109	Adenosine	0.346201	0.403989	0.856955
Purine bases	Purine bases	A_0096	GDP	1.27841	1.40697	0.908625
Purine bases	Purine bases	A_0083	GMP	0.574947	0.577407	0.99574
Purine bases	Purine bases	A_0105	GTP	4.04867	4.86476	0.832245
Purine bases	Purine bases	C_0115	Guanosine	0.855224	0.789884	1.08272
Purine bases	Purine bases	C_0051	Hypoxanthine	0.702298	0.66866	1.05031
Purine bases	Purine bases	A_0082	IMP	1.55742	1.22329	1.27314
Purine bases	Purine bases	C_0111	Inosine	0.691964	0.688363	1.00523
Purine bases	Purine bases	A_0032	Uric acid	0.777848	0.735962	1.05691
Purine bases	Purine bases	A_0092	dADP	1.15997	1.12778	1.02854
Purine bases	Purine bases	A_0077	dAMP	0.550886	0.429045	1.28398
Purine bases	Purine bases	-	2',3'-cAMP	-	-	-
Purine bases	Purine bases	-	2'-Deoxyadenosine	-	-	-
Purine bases	Purine bases	-	2-Hydroxyadenine	-	-	-
Purine bases	Purine bases	-	3',5'-ADP	-	-	-
Purine bases	Purine bases	-	3'-AMP	-	-	-
Purine bases	Purine bases	-	3-Methyladenine	-	-	-
Purine bases	Purine bases	-	3-Methylguanine	-	-	-
Purine bases	Purine bases	-	5'-Deoxyadenosine	-	-	-
Purine bases	Purine bases	-	7-Methylguanine	-	-	-
Purine bases	Purine bases	-	8-Hydroxy-2'-deoxyguanosine	-	-	-
Purine bases	Purine bases	-	8-Oxo-dGMP	-	-	-
Purine bases	Purine bases	-	8-Oxo-dGTP	-	-	-
Purine bases	Purine bases	-	Adenine	-	-	-
Purine bases	Purine bases	-	Guanine	-	-	-
Purine bases	Purine bases	-	IDP	-	-	-
Purine bases	Purine bases	-	ITP	-	-	-
Purine bases	Purine bases	-	N6-Methyladenine	-	-	-
Purine bases	Purine bases	-	P1, P4-Di(adenosine-5') tetraphosphate_divalent	-	-	-
Purine bases	Purine bases	-	Purine	-	-	-
Purine bases	Purine bases	-	XTP	-	-	-
Purine bases	Purine bases	-	Xanthine	-	-	-
Purine bases	Purine bases	-	Xanthosine	-	-	-
Purine bases	Purine bases	-	cAMP	-	-	-
Purine bases	Purine bases	-	cGMP	-	-	-
Purine bases	Purine bases	-	dATP	-	-	-
Purine bases	Purine bases	-	dGDP	-	-	-
Purine bases	Purine bases	-	dGMP	-	-	-
Purine bases	Purine bases	-	dGTP	-	-	-
Purine bases	Purine bases	-	dIMP	-	-	-
Purine bases	Purine bases	-	dITP	-	-	-
Major Category	Minor Category	ID	Compound name	Comparative Analysis
				Ratio ¶
				shRNA1 vs control	shRNA2 vs control	shRNA1 vs shRNA2
Pyrimidine bases	Pyrimidine bases	A_0089	CDP	1.51687	1.6226	0.934836
Pyrimidine bases	Pyrimidine bases	A_0072	CMP	0.608097	0.585787	1.03808
Pyrimidine bases	Pyrimidine bases	A_0100	CTP	4.98088	5.21217	0.955624
Pyrimidine bases	Pyrimidine bases	C_0104	Cytidine	0.641013	0.642825	0.99718
Pyrimidine bases	Pyrimidine bases	A_0026	Dihydroorotic acid	4.79911	3.43123	1.39865
Pyrimidine bases	Pyrimidine bases	A_0025	Orotic acid	0.752584	<1	1<
Pyrimidine bases	Pyrimidine bases	A_0090	UDP	1.65238	1.55499	1.06263
Pyrimidine bases	Pyrimidine bases	A_0073	UMP	0.659233	0.597227	1.10382
Pyrimidine bases	Pyrimidine bases	A_0101	UTP	5.62553	5.42739	1.03651
Pyrimidine bases	Pyrimidine bases	C_0105	Uridine	0.805864	0.700895	1.14976
Pyrimidine bases	Pyrimidine bases	A_0088	dTDP	1.25446	0.75165	1.66894
Pyrimidine bases	Pyrimidine bases	A_0071	dTMP	0.79969	0.62512	1.27926
Pyrimidine bases	Pyrimidine bases	A_0099	dTTP	1<	1<	1.13761
Pyrimidine bases	Pyrimidine bases	A_0068	dUMP	0.918222	0.557809	1.64612
Pyrimidine bases	Pyrimidine bases	-	2',3'-cCMP	-	-	-
Pyrimidine bases	Pyrimidine bases	-	2'-CMP	-	-	-
Pyrimidine bases	Pyrimidine bases	-	2'-Deoxycytidine	-	-	-
Pyrimidine bases	Pyrimidine bases	-	2'-Deoxyuridine	-	-	-
Pyrimidine bases	Pyrimidine bases	-	Cytosine	-	-	-
Pyrimidine bases	Pyrimidine bases	-	Dihydrouracil	-	-	-
Pyrimidine bases	Pyrimidine bases	-	Orotidine 5'-monophosphate	-	-	-
Pyrimidine bases	Pyrimidine bases	-	Pterin	-	-	-
Pyrimidine bases	Pyrimidine bases	-	Pyrimidine	-	-	-
Pyrimidine bases	Pyrimidine bases	-	Thymidine	-	-	-
Pyrimidine bases	Pyrimidine bases	-	Thymine	-	-	-
Pyrimidine bases	Pyrimidine bases	-	Uracil	-	-	-
Pyrimidine bases	Pyrimidine bases	-	cTMP	-	-	-
Pyrimidine bases	Pyrimidine bases	-	dCDP	-	-	-
Pyrimidine bases	Pyrimidine bases	-	dCMP	-	-	-
Pyrimidine bases	Pyrimidine bases	-	dCTP	-	-	-
Pyrimidine bases	Pyrimidine bases	-	dUDP	-	-	-
Pyrimidine bases	Pyrimidine bases	-	dUTP	-	-	-
Major Category	Minor Category	ID	Compound name	Comparative Analysis
				Ratio ¶
				shRNA1 vs control	shRNA2 vs control	shRNA1 vs shRNA2
Renal disease, Uremic toxin	Renal failure	C_0089	ADMA	1.63263	0.710211	2.29879
Renal disease, Uremic toxin	Inhibit kidney stone formation	C_0006	Ala	1.08785	1.03036	1.05579
Renal disease, Uremic toxin	Kidney function	C_0116	Argininosuccinic acid	1.27608	0.726223	1.75714
Renal disease, Uremic toxin	Kidney protect	C_0025	Betaine	0.919087	0.805949	1.14038
Renal disease, Uremic toxin	Renal failure, Kidney stone	A_0045	Citric acid	0.880745	1.00919	0.872729
Renal disease, Uremic toxin	Kidney disease, Renal function	C_0021	Creatinine	0.7615	0.817851	0.931099
Renal disease, Uremic toxin	Kidney function	C_0107	Glycerophosphocholine	0.842035	1.26903	0.663524
Renal disease, Uremic toxin	Chronic renal failure	C_0066	His	0.897044	0.809439	1.10823
Renal disease, Uremic toxin	Renal disease	C_0048	Homocysteine	1.30475	0.770059	1.69436
Renal disease, Uremic toxin	Kidney disease	C_0061	Lys	0.983949	0.770328	1.27731
Renal disease, Uremic toxin	Renal failure	A_0069	N-Acetylneuraminic acid	0.836951	0.694324	1.20542
Renal disease, Uremic toxin	Renal disease	C_0090	SDMA	2.00857	0.834594	2.40665
Renal disease, Uremic toxin	Kidney failure	C_0033	Taurine	1.03632	0.903744	1.1467
Renal disease, Uremic toxin	Hemodialysis	A_0092	dADP	1.15997	1.12778	1.02854
Renal disease, Uremic toxin	Renal failure, Kidney disease, Uremic toxin	-	3-Indoxylsulfuric acid	-	-	-
Renal disease, Uremic toxin	Renal failure	-	4-Aminohippuric acid	-	-	-
Renal disease, Uremic toxin	Kidney damage	-	Acetanilide	-	-	-
Renal disease, Uremic toxin	Renal failure, Aciduria, Kidney stone	-	Glyceric acid	-	-	-
Renal disease, Uremic toxin	Kidney disease, Uremic toxin	-	Guanidinosuccinic acid	-	-	-
Renal disease, Uremic toxin	Renal failure, Uraemic toxin	-	Methylguanidine	-	-	-
Renal disease, Uremic toxin	Renal failure	-	N1-Methyl-4-pyridone-5-carboxamide	-	-	-
Renal disease, Uremic toxin	Uremic toxin	-	N2-Phenylacetylglutamine	-	-	-
Renal disease, Uremic toxin	Kidney	-	Stachydrine	-	-	-
Renal disease, Uremic toxin	Inhibit kidney stone formation	-	Tartaric acid	-	-	-
Renal disease, Uremic toxin	Chronic renal failure, Hemodialysis	-	Taurocyamine	-	-	-
Renal disease, Uremic toxin	Kidney failure	-	Trimethylamine N-oxide	-	-	-
Renal disease, Uremic toxin	Nephrotoxicity	-	p-Aminophenol	-	-	-
Major Category	Minor Category	ID	Compound name	Comparative Analysis
				Ratio ¶
				shRNA1 vs control	shRNA2 vs control	shRNA1 vs shRNA2
Salvage pathway	Salvage pathway	A_0081	AMP	0.594705	0.586536	1.01393
Salvage pathway	Salvage pathway	A_0083	GMP	0.574947	0.577407	0.99574
Salvage pathway	Salvage pathway	C_0051	Hypoxanthine	0.702298	0.66866	1.05031
Salvage pathway	Salvage pathway	A_0082	IMP	1.55742	1.22329	1.27314
Salvage pathway	Salvage pathway	-	Adenine	-	-	-
Salvage pathway	Salvage pathway	-	Guanine	-	-	-
Major Category	Minor Category	ID	Compound name	Comparative Analysis
				Ratio ¶
				shRNA1 vs control	shRNA2 vs control	shRNA1 vs shRNA2
Sugar metabolism	Glycolysis	A_0042	3-Phosphoglyceric acid	<1	0.48862	<1
Sugar metabolism	Energy	A_0104	ATP	5.55716	6.38476	0.870379
Sugar metabolism	Glycogenic amino acid	C_0006	Ala	1.08785	1.03036	1.05579
Sugar metabolism	Glycogenic amino acid	C_0047	Asp	1.06266	0.900355	1.18026
Sugar metabolism	Anti-glycation	C_0099	Carnosine	0.829248	0.976377	0.849311
Sugar metabolism	Glycolysis	A_0034	Dihydroxyacetone phosphate	0.601994	0.735889	0.818049
Sugar metabolism	Glycolysis	A_0079	Fructose 1,6-diphosphate	0.515563	0.79237	0.650659
Sugar metabolism	Carbohydrate metabolism, Gluconeogenesis	A_0060	Fructose 6-phosphate	0.65593	0.858408	0.764124
Sugar metabolism	Hypoglycemic effect	C_0012	GABA	1.27488	1.09781	1.16129
Sugar metabolism	Glycogenic amino acid	C_0063	Glu	0.883547	0.831121	1.06308
Sugar metabolism	Glycogen	A_0061	Glucose 1-phosphate	0.565663	0.837805	0.675173
Sugar metabolism	Carbohydrate metabolism, Glycogen, Glycolysis	A_0059	Glucose 6-phosphate	0.642606	0.86479	0.743077
Sugar metabolism	Glycolysis, Glyconeogenesis	A_0033	Glyceraldehyde 3-phosphate	0.549185	0.659322	0.832954
Sugar metabolism	Glycolysis	A_0035	Glycerol 3-phosphate	0.99825	0.985265	1.01318
Sugar metabolism	Carbohydrate metabolism	C_0041	Ile	0.945353	0.852153	1.10937
Sugar metabolism	Glycogenic amino acid	C_0064	Met	1.0155	0.819116	1.23976
Sugar metabolism	Glycolipids, Glycoproteins	C_0097	N-Acetylglucosamine	0.652189	0.75771	0.860736
Sugar metabolism	Aminosugar metabolism	A_0067	N-Acetylglucosamine 1-phosphate	0.793822	0.971424	0.817173
Sugar metabolism	Aminosugar metabolism	A_0066	N-Acetylglucosamine 6-phosphate	0.633333	0.90799	0.69751
Sugar metabolism	Glycolipids, Glycoproteins	A_0069	N-Acetylneuraminic acid	0.836951	0.694324	1.20542
Sugar metabolism	Carbohydrate metabolism	A_0053	Pantothenic acid	1.20176	0.684439	1.75583
Sugar metabolism	High-energy reservoir	A_0051	Phosphocreatine	0.937772	0.740967	1.2656
Sugar metabolism	Carbohydrate metabolism	A_0003	Pyruvic acid	0.638367	0.724894	0.880636
Sugar metabolism	Carbohydrate metabolism	C_0125	Riboflavin	1<	1<	0.734093
Sugar metabolism	Anti-glycation	C_0049	S-Methylcysteine	0.989747	0.902013	1.09727
Sugar metabolism	Carbohydrate metabolism	C_0108	Thiamine	0.487833	0.661272	0.737719
Sugar metabolism	Glycogenic amino acid	C_0027	Thr	0.896403	0.733637	1.22186
Sugar metabolism	Carbohydrate metabolism, Glycogen	A_0107	UDP-glucose	0.878519	0.799808	1.09841
Sugar metabolism	Carbohydrate metabolism	A_0107	UDP-galactose	0.878519	0.799808	1.09841
Sugar metabolism	Energy	A_0101	UTP	5.62553	5.42739	1.03651
Sugar metabolism	Carbohydrate metabolism, Glycogenic amino acid	C_0024	Val	0.944088	0.820946	1.15
Sugar metabolism	Glycolysis, Glyconeogenesis	-	2-Phosphoglyceric acid	-	-	-
Sugar metabolism	Carbohydrate metabolism	-	Dodecanedioic acid	-	-	-
Sugar metabolism	Galactose metabolism	-	Galactose 1-phosphate	-	-	-
Sugar metabolism	Hyperglycemia	-	Glucosamine 6-phosphate	-	-	-
Sugar metabolism	Glycolysis, Glyconeogenesis	-	Lipoamide	-	-	-
Sugar metabolism	Glycemic control, Hypoglycemic agent	-	Metformin	-	-	-
Sugar metabolism	Glycosylation, Diabetes	-	O-Phosphoserine	-	-	-
Sugar metabolism	Glycolysis, Gluconeogenesis	-	Phosphoenolpyruvic acid	-	-	-
Sugar metabolism	Carbohydrate metabolism, Glycolysis	-	Xylulose 5-phosphate	-	-	-
Major Category	Minor Category	ID	Compound name	Comparative Analysis
				Ratio ¶
				shRNA1 vs control	shRNA2 vs control	shRNA1 vs shRNA2
Transmethyration	Methylated compounds	C_0055	1-Methyl-4-imidazoleacetic acid	1.12854	0.855155	1.3197
Transmethyration	Methylated compounds	C_0114	1-Methyladenosine	0.602198	0.535912	1.12369
Transmethyration	Methylated compounds	C_0075	3-Methylhistidine	0.888571	0.859499	1.03383
Transmethyration	Methylated compounds	C_0075	1-Methylhistidine	0.888571	0.859499	1.03383
Transmethyration	Methyl acceptor, Methylated compounds	C_0089	ADMA	1.63263	0.710211	2.29879
Transmethyration	Methyl donor	C_0025	Betaine	0.919087	0.805949	1.14038
Transmethyration	Methyl donor	C_0015	Choline	0.691039	0.755052	0.915221
Transmethyration	Methyl acceptor, Methyl donor	C_0064	Met	1.0155	0.819116	1.23976
Transmethyration	Methyl acceptor, Methylated compounds	C_0068	N6-Methyllysine	0.761678	0.846008	0.90032
Transmethyration	Methyl donor	C_0127	S-Adenosylhomocysteine	0.53935	0.402925	1.33859
Transmethyration	Methyl donor	C_0128	S-Adenosylmethionine	1.07045	0.761943	1.4049
Transmethyration	Methylated compounds	C_0090	SDMA	2.00857	0.834594	2.40665
Transmethyration	Methylated compounds	C_0007	Sarcosine	0.941666	0.915605	1.02846
Transmethyration	Methylated compounds	-	1-Methylhydantoin	-	-	-
Transmethyration	Methylated compounds	-	3-Methoxy-4-hydroxyphenylethyleneglycol	-	-	-
Transmethyration	O-Methylated compounds	-	3-Methoxytyramine	-	-	-
Transmethyration	Methylated compounds	-	3-Methyladenine	-	-	-
Transmethyration	Methylated compounds	-	3-Methylguanine	-	-	-
Transmethyration	Methylated compounds	-	5-Methyl-2'-deoxycytidine	-	-	-
Transmethyration	Methylated compounds	-	5-Methylcytosine	-	-	-
Transmethyration	Methyl donor	-	5-Methyltetrahydrofolic acid	-	-	-
Transmethyration	Methylated compounds	-	7-Methylguanine	-	-	-
Transmethyration	Methyl donor	-	Anserine	-	-	-
Transmethyration	Methylated compounds	-	N,N-Dimethylglycine	-	-	-
Transmethyration	Methyl donor	-	N-Acetylmethionine	-	-	-
Transmethyration	Methylated compounds	-	N-Methylnicotinamide	-	-	-
Transmethyration	Methylated compounds	-	N-Methylputrescine	-	-	-
Transmethyration	Methylated compounds	-	N6,N6,N6-Trimethyllysine	-	-	-
Transmethyration	Methyl donor, Methylated compounds	-	N6-Methyladenine	-	-	-
Transmethyration	Betaine analog	-	Stachydrine	-	-	-
Major Category	Minor Category	ID	Compound name	Comparative Analysis
				Ratio ¶
				shRNA1 vs control	shRNA2 vs control	shRNA1 vs shRNA2
Tumor	Malignant tumor	C_0114	1-Methyladenosine	0.602198	0.535912	1.12369
Tumor	Tumorigenesis	A_0005	Lactic acid	0.846548	0.802718	1.0546
Tumor	Tumorigenesis	C_0004	Putrescine	0.78256	0.857169	0.912959
Tumor	Prevent tumor	-	3-Indoleacetonitrile	-	-	-
Tumor	Tumor	-	3-Methylguanine	-	-	-
Tumor	Glial tumor	-	Homocarnosine	-	-	-
Tumor	Adrenal gland tumor	-	Vanillylmandelic acid	-	-	-
Major Category	Minor Category	ID	Compound name	Comparative Analysis
				Ratio ¶
				shRNA1 vs control	shRNA2 vs control	shRNA1 vs shRNA2
Vascular	Endothelial injury	C_0089	ADMA	1.63263	0.710211	2.29879
Vascular	Vasodilatation-effect	C_0109	Adenosine	0.346201	0.403989	0.856955
Vascular	Atherosclerosis	A_0109	GDP-fucose	0.856622	0.776235	1.10356
Vascular	Vasodilatation-effect	C_0066	His	0.897044	0.809439	1.10823
Vascular	Vascular damage, Atherosclerosis	C_0048	Homocysteine	1.30475	0.770059	1.69436
Vascular	NOS inhibitor, Vascular disease	C_0090	SDMA	2.00857	0.834594	2.40665
Vascular	Hypertension	C_0033	Taurine	1.03632	0.903744	1.1467
Vascular	Endothelial dysfunction	-	3-Indoxylsulfuric acid	-	-	-
Vascular	NOS	-	5,6,7,8-Tetrahydrobiopterin	-	-	-
Vascular	Vascular endothelial function	-	5-Methyltetrahydrofolic acid	-	-	-
Vascular	NOS	-	7,8-Dihydrobiopterin	-	-	-
Vascular	NOS inhibitor	-	Agmatine	-	-	-
Vascular	Vasodilatation-effect	-	Ascorbic acid	-	-	-
Vascular	NOS inhibitor, Endothelial cell	-	Glucosamine 6-phosphate	-	-	-
Vascular	iNOS inhibitor	-	Methylguanidine	-	-	-
Vascular	Vascular smooth muscle cell, Vasodilatation-effect, Atherogenesis	-	P1, P4-Di(adenosine-5') tetraphosphate_divalent	-	-	-
Vascular	NOS, Nitric oxide donor, Nitric oxide reservoir	-	S-Nitrosoglutathione	-	-	-
Vascular	Hypertension	-	Synephrine	-	-	-
Vascular	Atherosclerosis	-	Syringic acid	-	-	-
Vascular	Vasodilator	-	Theobromine	-	-	-
Major Category	Minor Category	ID	Compound name	Comparative Analysis
				Ratio ¶
				shRNA1 vs control	shRNA2 vs control	shRNA1 vs shRNA2
Vitamin	Vitamin B6 metabolism	A_0049	Erythrose 4-phosphate	0.899726	0.707522	1.27166
Vitamin	Vitamin deficiency	C_0048	Homocysteine	1.30475	0.770059	1.69436
Vitamin	Vitamin B family	C_0032	Nicotinamide	0.570087	0.596532	0.955669
Vitamin	Vitamin B family	A_0025	Orotic acid	0.752584	<1	1<
Vitamin	Vitamin B family	A_0053	Pantothenic acid	1.20176	0.684439	1.75583
Vitamin	Vitamin B family	C_0073	Pyridoxal	0.667043	0.805332	0.828283
Vitamin	Vitamin B family	C_0074	Pyridoxine	0.774081	0.818318	0.945941
Vitamin	Vitamin B family	C_0125	Riboflavin	1<	1<	0.734093
Vitamin	Vitamin B family	C_0108	Thiamine	0.487833	0.661272	0.737719
Vitamin	Vitamin B family	-	4-Pyridoxic acid	-	-	-
Vitamin	Vitamin B family	-	5-Methyltetrahydrofolic acid	-	-	-
Vitamin	Vitamin C	-	Ascorbic acid	-	-	-
Vitamin	Vitamin B family	-	Folic acid	-	-	-
Vitamin	Vitamin B family	-	Nicotinic acid	-	-	-
Vitamin	Vitamin B12 biosynthesis	-	Porphobilinogen	-	-	-
Vitamin	Vitamin B family	-	Pyridoxal 5-phosphate	-	-	-
Vitamin	Vitamin B family	-	Pyridoxamine	-	-	-
Vitamin	Vitamin B family	-	Pyridoxamine 5'-phosphate	-	-	-
Vitamin	Vitamin B family	-	p-Aminobenzoic acid	-	-	-
¶ The ratio was computed using the average detection values. The latter was used as the denominator.
